# Supplementary material for: SCMBYK: prediction and characterization of bacterial tyrosine-kinases based on propensity scores of dipeptides
Source: BMC Bioinformatics. 2016 Dec 22;17(Suppl 19):514. doi: 10.1186/s12859-016-1371-4 (PMC5260027; doi:10.1186/s12859-016-1371-4)
Supplement: Additional file 5: — Showing interactions between 5,022 putative BY-kinases and 586 approved drugs (from the DrugBank database). Open in Excel. (XLSX 1778 kb) [file 12859_2016_1371_MOESM5_ESM.xlsx]

## Sheet: all
Drug ID	Drug usage	Drug name	Target protein	Oganism	evidence level	score	protein function
DB00071	Insulin isolated from pig pancreas. Composed of alpha and beta chains, processed from pro-insulin. Forms a hexameric structure.	Insulin, porcine	P29599	Bacillus lentus.	1	474.709	Subtilisin is an extracellular alkaline serine protease,it catalyzes the hydrolysis of proteins and peptide amides.
DB00955	Avibactam may increase the nephrotoxic activities of Netilmicin.	Netilmicin	P0A4A3	Streptomyces coelicolor (strain ATCC BAA-471 / A3(2) / M145).	1	469.746	With S4 and S5 plays an important role in translationalaccuracy. {ECO:0000250}.Interacts with and stabilizes bases of the 16S rRNA thatare involved in tRNA selection in the A site and with the mRNAbackbone. Located at the interface of the 30S and 50S subunits, ittraverses the body of the 30S subunit contacting proteins on theother side and probably holding the rRNA structure together. Thecombined…
DB01251	Gliquidone may increase the hypoglycemic activities of Insulin degludec.	Gliquidone	Q21GS5	Saccharophagus degradans (strain 2-40 / ATCC 43961 / DSM 17024).	3	473.765	Part of the ABC transporter complex ModABC involved inmolybdenum import. Responsible for energy coupling to thetransport system. {ECO:0000255|HAMAP-Rule:MF_01705}.
DB00207	The therapeutic efficacy of Sodium picosulfate can be decreased when used in combination with Azithromycin.	Azithromycin	A4YSJ7	Bradyrhizobium sp. (strain ORS278).	3	469.672	This protein binds specifically to 23S rRNA; its bindingis stimulated by other ribosomal proteins, e.g. L4, L17, and L20.It is important during the early stages of 50S assembly. It makesmultiple contacts with different domains of the 23S rRNA in theassembled 50S subunit and ribosome (By similarity).{ECO:0000255|HAMAP-Rule:MF_01331}.The globular domain of the protein is located near thepolypeptide…
DB00129	mitochondrion	Aminotran_3	A4YWG4	Bradyrhizobium sp. (strain ORS278).	3	488.256
DB00199	The serum concentration of Doxofylline can be increased when it is combined with Erythromycin.	Erythromycin	P0C0E2	Streptococcus pyogenes.	3	471.193	Implicated in the export process of the lantibioticSrtA. {ECO:0000305}.
DB00207	The therapeutic efficacy of Sodium picosulfate can be decreased when used in combination with Azithromycin.	Azithromycin	A9W4Q6	Methylobacterium extorquens (strain PA1).	3	479.643	This protein binds specifically to 23S rRNA; its bindingis stimulated by other ribosomal proteins, e.g. L4, L17, and L20.It is important during the early stages of 50S assembly. It makesmultiple contacts with different domains of the 23S rRNA in theassembled 50S subunit and ribosome (By similarity).{ECO:0000255|HAMAP-Rule:MF_01331}.The globular domain of the protein is located near thepolypeptide…
DB00360	The serum concentration of Tetrahydrobiopterin can be decreased when it is combined with Pralatrexate.	Tetrahydrobiopterin	Q9Z6L3	Chlamydia pneumoniae (Chlamydophila pneumoniae).	3	487.643
DB01369	Quinupristin/dalfopristin is a combination of two antibiotics used to treat infections by staphylococci and by vancomycin-resistant Enterococcus faecium. Dalfopristin inhibits the early phase of protein synthesis in the bacterial ribosome and quinupristin inhibits the late phase of protein synthesis. The combination of the two components acts synergistically and is more effective in vitro than ea…	Quinupristin	C1ET44	Bacillus cereus (strain 03BB102).	3	484.964	This protein binds specifically to 23S rRNA; its bindingis stimulated by other ribosomal proteins, e.g. L4, L17, and L20.It is important during the early stages of 50S assembly. It makesmultiple contacts with different domains of the 23S rRNA in theassembled 50S subunit and ribosome (By similarity).{ECO:0000255|HAMAP-Rule:MF_01331}.The globular domain of the protein is located near thepolypeptide…
DB00207	The therapeutic efficacy of Sodium picosulfate can be decreased when used in combination with Azithromycin.	Azithromycin	A1SNL3	Nocardioides sp. (strain BAA-499 / JS614).	3	477.11	This protein binds specifically to 23S rRNA; its bindingis stimulated by other ribosomal proteins, e.g. L4, L17, and L20.It is important during the early stages of 50S assembly. It makesmultiple contacts with different domains of the 23S rRNA in theassembled 50S subunit and ribosome (By similarity).{ECO:0000255|HAMAP-Rule:MF_01331}.The globular domain of the protein is located near thepolypeptide…
DB01138	Sulfinpyrazone may increase the anticoagulant activities of Dabigatran etexilate.	Sulfinpyrazone	Q8FJ95	Escherichia coli O6:H1 (strain CFT073 / ATCC 700928 / UPEC).	3	477.764	Part of the ABC transporter complex SsuABC involved inaliphatic sulfonates import. Responsible for energy coupling tothe transport system. {ECO:0000255|HAMAP-Rule:MF_01724}.
DB01627	The serum concentration of Doxofylline can be increased when it is combined with Lincomycin.	Lincomycin	P43448	Citrobacter freundii.	3	567.474	Forms part of the ribosomal stalk, playing a centralrole in the interaction of the ribosome with GTP-bound translationfactors. {ECO:0000250}.
DB01097	The risk or severity of adverse effects can be increased when Osimertinib is combined with Leflunomide.	Leflunomide	P47355	Mycoplasma genitalium (strain ATCC 33530 / G-37 / NCTC 10195).	3	484.259
DB01382	Glycodiazine is used with diet to lower blood glucose by increasing the secretion of insulin from pancreas and increasing the sensitivity of peripheral tissues to insulin. The mechanism of action of glycodiazine in lowering blood glucose appears to be dependent on stimulating the release of insulin from functioning pancreatic beta cells, and increasing sensitivity of peripheral tissues to insulin…	Glycodiazine	Q57CD8	Brucella abortus biovar 1 (strain 9-941).	3	473.197	Probably part of an ABC transporter complex. Responsiblefor energy coupling to the transport system (By similarity).{ECO:0000250}.
DB01236	Sevoflurane may increase the central nervous system depressant (CNS depressant) activities of Paraldehyde.	Sevoflurane	B7KK61	Cyanothece sp. (strain PCC 7424) (Synechococcus sp. (strain ATCC29155)).	3	470.081	NDH-1 shuttles electrons from an unknown electron donor,via FMN and iron-sulfur (Fe-S) centers, to quinones in therespiratory and/or the photosynthetic chain. The immediateelectron acceptor for the enzyme in this species is believed to beplastoquinone. Couples the redox reaction to proton translocation,and thus conserves the redox energy in a proton gradient.{ECO:0000255|HAMAP-Rule:MF_01350}.
DB00160	A non-essential amino acid that occurs in high levels in its free state in plasma. It is produced from pyruvate by transamination. It is involved in sugar and acid metabolism, increases immunity, and provides energy for muscle tissue, brain, and the central nervous system. [PubChem]	L-Alanine	B5QZL3	Salmonella enteritidis PT4 (strain P125109).	3	480.483
DB01604	Pivalate ester analog of ampicillin.	Pivampicillin	Q88CS3	Pseudomonas putida (strain KT2440).	3	469.545	Cell wall formation. {ECO:0000255|HAMAP-Rule:MF_00766}.
DB00355	The therapeutic efficacy of Sodium picosulfate can be decreased when used in combination with Aztreonam.	Aztreonam	Q5HDB2	Staphylococcus aureus (strain COL).	4	477.845	Its precise function is unknown. Has no penicillin-binding activity and is not involved in methicillin resistance.{ECO:0000269|PubMed:10867231}.
DB01599	A drug used to lower LDL and HDL cholesterol yet has little effect on serum-triglyceride or VLDL cholesterol. (From Martindale, The Extra Pharmacopoeia, 30th ed, p993).	Probucol	Q60AB3	Methylococcus capsulatus (strain ATCC 33009 / NCIMB 11132 / Bath).	3	476.951	Part of the ABC transporter complex CcmAB involved inthe biogenesis of c-type cytochromes; once thought to export heme,this seems not to be the case, but its exact role is uncertain.Responsible for energy coupling to the transport system.{ECO:0000255|HAMAP-Rule:MF_01707}.
DB00887	Molsidomine may increase the hypotensive activities of Bumetanide.	Bumetanide	Q5WVN2	Legionella pneumophila (strain Lens).	3	469.385	Involved in lipid A export and possibly also inglycerophospholipid export and for biogenesis of the outermembrane. Transmembrane domains (TMD) form a pore in the innermembrane and the ATP-binding domain (NBD) is responsible forenergy generation. {ECO:0000255|HAMAP-Rule:MF_01703}.
DB04941	Crofelemer, previously known as the investigational drug SP-303, is a novel proanthocyanidin purified from the bark latex of the Amazonian Croton tree &lt;i&gt;Croton lechleri&lt;/i&gt;. It is marketed under the brand name Fulyzaq and indicated for the symptomatic treatment of non-infectious diarrhea in adult patients with HIV/AIDS who are taking antiretroviral therapy.	Crofelemer	Q6G9I0	Staphylococcus aureus (strain MSSA476).	3	468.285	Part of a transport system that may be involved inoligopeptide uptake. Probably responsible for energy coupling tothe transport system. Important for S.aureus growth and survivalduring the infection process (By similarity). {ECO:0000250}.
DB01361	A macrolide antibiotic that is similar to erythromycin.	Troleandomycin	A1JN60	Yersinia enterocolitica serotype O:8 / biotype 1B (strain NCTC 13174 /8081).	3	468.407
DB00222	Glimepiride may increase the hypoglycemic activities of Insulin degludec.	Glimepiride	P72297	Rhizobium meliloti (Ensifer meliloti) (Sinorhizobium meliloti).	3	469.307	Component of the octopine active transport systemprobably consisting of four subunits: Q, M, P and T.
DB00128	One of the non-essential amino acids commonly occurring in the L-form. It is found in animals and plants, especially in sugar cane and sugar beets. It may be a neurotransmitter. [PubChem]	L-Aspartic Acid	Q1CMJ5	Yersinia pestis bv. Antiqua (strain Nepal516).	3	489.71	Involved in the import of serine and threonine into thecell, with the concomitant import of sodium (symport system).{ECO:0000255|HAMAP-Rule:MF_01582}.
DB00479	The therapeutic efficacy of Sodium picosulfate can be decreased when used in combination with Amikacin.	Amikacin	Q1GK44	Ruegeria sp. (strain TM1040) (Silicibacter sp.).	3	504.156	With S4 and S5 plays an important role in translationalaccuracy. {ECO:0000255|HAMAP-Rule:MF_00403}.Interacts with and stabilizes bases of the 16S rRNA thatare involved in tRNA selection in the A site and with the mRNAbackbone. Located at the interface of the 30S and 50S subunits, ittraverses the body of the 30S subunit contacting proteins on theother side and probably holding the rRNA structure t…
DB00759	The serum concentration of Tetracycline can be decreased when it is combined with Bismuth Subcitrate.	Tetracycline	B5RH08	Salmonella gallinarum (strain 287/91 / NCTC 13346).	3	471.652	One of the primary rRNA binding proteins, it bindsdirectly to 16S rRNA where it nucleates assembly of the headdomain of the 30S subunit. Is located at the subunit interfaceclose to the decoding center, probably blocks exit of the E-sitetRNA. {ECO:0000255|HAMAP-Rule:MF_00480}.
DB09060	The therapeutic efficacy of Sodium picosulfate can be decreased when used in combination with Avibactam.	Avibactam	P67918	Haemophilus influenzae.	3	491.839
DB00845	oxidoreductase activity	HI0933_like	Q5E0T4	Vibrio fischeri (strain ATCC 700601 / ES114).	3	478.256	Part of the ABC transporter complex ModABC involved inmolybdenum import. Responsible for energy coupling to thetransport system. {ECO:0000255|HAMAP-Rule:MF_01705}.
DB00619	Propacetamol may increase the hepatotoxic activities of Imatinib.	Imatinib	Q04J43	Streptococcus pneumoniae serotype 2 (strain D39 / NCTC 7466).	1	480.439	Protein kinase involved in signal transduction pathwaysthat regulate various cellular processes. Likely sensesintracellular peptidoglycan subunits present in the cell divisionsepta of actively growing cells; thus, intracellular unlinkedpeptidoglycan may serve as the signal molecules that trigger StkPphosphorylation activity on a set of substrates. Plays a crucialrole in the regulation of cell sha…
DB01211	The therapeutic efficacy of Sodium picosulfate can be decreased when used in combination with Clarithromycin.	Clarithromycin	Q6N4R7	Rhodopseudomonas palustris (strain ATCC BAA-98 / CGA009).	1	475.692	Forms part of the ribosomal stalk, playing a centralrole in the interaction of the ribosome with GTP-bound translationfactors. {ECO:0000255|HAMAP-Rule:MF_00362}.
DB01599	A drug used to lower LDL and HDL cholesterol yet has little effect on serum-triglyceride or VLDL cholesterol. (From Martindale, The Extra Pharmacopoeia, 30th ed, p993).	Probucol	Q48P40	Pseudomonas savastanoi pv. phaseolicola (strain 1448A / Race 6)(Pseudomonas syringae pv. phaseolicola (strain 1448A / Race 6)).	3	472.773	Involved in lipid A export and possibly also inglycerophospholipid export and for biogenesis of the outermembrane. Transmembrane domains (TMD) form a pore in the innermembrane and the ATP-binding domain (NBD) is responsible forenergy generation. {ECO:0000255|HAMAP-Rule:MF_01703}.
DB00753	Isoflurane may increase the central nervous system depressant (CNS depressant) activities of Paraldehyde.	Isoflurane	Q30QQ2	Sulfurimonas denitrificans (strain ATCC 33889 / DSM 1251)(Thiomicrospira denitrificans (strain ATCC 33889 / DSM 1251)).	3	468.202	Produces ATP from ADP in the presence of a protongradient across the membrane. {ECO:0000255|HAMAP-Rule:MF_00530}.
DB00199	The serum concentration of Doxofylline can be increased when it is combined with Erythromycin.	Erythromycin	A4G9T7	Herminiimonas arsenicoxydans.	3	470.878	One of the primary rRNA binding proteins, this proteininitially binds near the 5'-end of the 23S rRNA. It is importantduring the early stages of 50S assembly. It makes multiplecontacts with different domains of the 23S rRNA in the assembled50S subunit and ribosome. {ECO:0000255|HAMAP-Rule:MF_01328}.Forms part of the polypeptide exit tunnel.{ECO:0000255|HAMAP-Rule:MF_01328}.
DB00199	The serum concentration of Doxofylline can be increased when it is combined with Erythromycin.	Erythromycin	Q3Z976	Dehalococcoides mccartyi (strain ATCC BAA-2266 / KCTC 15142 / 195)(Dehalococcoides ethenogenes (strain 195)).	3	471.676	This protein binds specifically to 23S rRNA; its bindingis stimulated by other ribosomal proteins, e.g. L4, L17, and L20.It is important during the early stages of 50S assembly. It makesmultiple contacts with different domains of the 23S rRNA in theassembled 50S subunit and ribosome (By similarity).{ECO:0000255|HAMAP-Rule:MF_01331}.The globular domain of the protein is located near thepolypeptide…
DB01369	Quinupristin/dalfopristin is a combination of two antibiotics used to treat infections by staphylococci and by vancomycin-resistant Enterococcus faecium. Dalfopristin inhibits the early phase of protein synthesis in the bacterial ribosome and quinupristin inhibits the late phase of protein synthesis. The combination of the two components acts synergistically and is more effective in vitro than ea…	Quinupristin	P66050	Streptococcus pneumoniae serotype 4 (strain ATCC BAA-334 / TIGR4).	3	484.073	Forms part of the ribosomal stalk, playing a centralrole in the interaction of the ribosome with GTP-bound translationfactors. {ECO:0000250}.
DB00778	ribosome	Ribosomal_L10	B5FJ99	Salmonella dublin (strain CT_02021853).	3	490.71	Part of the ABC transporter complex BtuCDF involved invitamin B12 import. Responsible for energy coupling to thetransport system. {ECO:0000255|HAMAP-Rule:MF_01005}.
DB00262	Carmustine may increase the immunosuppressive activities of Tofacitinib.	Carmustine	Q0T1D6	Shigella flexneri serotype 5b (strain 8401).	3	468.34	One of at least two accessory proteins for anaerobicnitric oxide (NO) reductase. Reduces the rubredoxin moiety of NOreductase. {ECO:0000255|HAMAP-Rule:MF_01313}.
DB08820	The serum concentration of Sonidegib can be increased when it is combined with Ivacaftor.	Ivacaftor	Q4UMZ7	Rickettsia felis (strain ATCC VR-1525 / URRWXCal2) (Rickettsia azadi).	3	474.918	Part of the ABC transporter complex LolCDE involved inthe translocation of mature outer membrane-directed lipoproteins,from the inner membrane to the periplasmic chaperone, LolA.Responsible for the formation of the LolA-lipoprotein complex inan ATP-dependent manner. {ECO:0000255|HAMAP-Rule:MF_01708}.
DB00887	Molsidomine may increase the hypotensive activities of Bumetanide.	Bumetanide	Q1C812	Yersinia pestis bv. Antiqua (strain Antiqua).	3	469.171	Part of the ABC transporter complex ZnuABC involved inzinc import. Responsible for energy coupling to the transportsystem. {ECO:0000255|HAMAP-Rule:MF_01725}.
DB01627	The serum concentration of Doxofylline can be increased when it is combined with Lincomycin.	Lincomycin	B2IK53	Beijerinckia indica subsp. indica (strain ATCC 9039 / DSM 1715 / NCIB8712).	3	477.234	Forms part of the ribosomal stalk, playing a centralrole in the interaction of the ribosome with GTP-bound translationfactors. {ECO:0000255|HAMAP-Rule:MF_00362}.
DB00778	ribosome	Ribosomal_L10	Q8FH28	Escherichia coli O6:H1 (strain CFT073 / ATCC 700928 / UPEC).	3	479.915	Part of the ABC transporter complex BtuCDF involved invitamin B12 import. Responsible for energy coupling to thetransport system. {ECO:0000255|HAMAP-Rule:MF_01005}.
DB00199	The serum concentration of Doxofylline can be increased when it is combined with Erythromycin.	Erythromycin	Q66FK0	Yersinia pseudotuberculosis serotype I (strain IP32953).	3	484.921	Part of the ABC transporter complex HmuTUV involved inhemin import. Responsible for energy coupling to the transportsystem. {ECO:0000255|HAMAP-Rule:MF_01718}.
DB00199	The serum concentration of Doxofylline can be increased when it is combined with Erythromycin.	Erythromycin	Q0AIJ4	Nitrosomonas eutropha (strain C91).	3	486.946	One of the primary rRNA binding proteins, this proteininitially binds near the 5'-end of the 23S rRNA. It is importantduring the early stages of 50S assembly. It makes multiplecontacts with different domains of the 23S rRNA in the assembled50S subunit and ribosome. {ECO:0000255|HAMAP-Rule:MF_01328}.Forms part of the polypeptide exit tunnel.{ECO:0000255|HAMAP-Rule:MF_01328}.
DB00171	An adenine nucleotide containing three phosphate groups esterified to the sugar moiety. In addition to its crucial roles in metabolism adenosine triphosphate is a neurotransmitter. [PubChem]	Adenosine triphosphate	Q578S8	Brucella abortus biovar 1 (strain 9-941).	3	477.755	Part of the ABC transporter complex NikABCDE involved innickel import. Responsible for energy coupling to the transportsystem. {ECO:0000255|HAMAP-Rule:MF_01711}.
DB01120	Gliclazide may increase the hypoglycemic activities of Insulin degludec.	Gliclazide	Q8PHQ3	Xanthomonas axonopodis pv. citri (strain 306).	3	485.269	Part of the ABC transporter complex SsuABC involved inaliphatic sulfonates import. Responsible for energy coupling tothe transport system. {ECO:0000255|HAMAP-Rule:MF_01724}.
DB00994	The therapeutic efficacy of Sodium picosulfate can be decreased when used in combination with Neomycin.	Neomycin	P0A0X4	Helicobacter pylori (strain ATCC 700392 / 26695) (Campylobacterpylori).	1	482.209	With S4 and S5 plays an important role in translationalaccuracy. {ECO:0000250}.Interacts with and stabilizes bases of the 16S rRNA thatare involved in tRNA selection in the A site and with the mRNAbackbone. Located at the interface of the 30S and 50S subunits, ittraverses the body of the 30S subunit contacting proteins on theother side and probably holding the rRNA structure together. Thecombined…
DB01211	The therapeutic efficacy of Sodium picosulfate can be decreased when used in combination with Clarithromycin.	Clarithromycin	A1A9L0	Escherichia coli O1:K1 / APEC.	3	479.693	Part of the ABC transporter complex SsuABC involved inaliphatic sulfonates import. Responsible for energy coupling tothe transport system. {ECO:0000255|HAMAP-Rule:MF_01724}.
DB00887	Molsidomine may increase the hypotensive activities of Bumetanide.	Bumetanide	Q83LN2	Shigella flexneri.	3	483.921	Part of the ABC transporter complex SsuABC involved inaliphatic sulfonates import. Responsible for energy coupling tothe transport system. {ECO:0000255|HAMAP-Rule:MF_01724}.
DB01067	The serum concentration of Glipizide can be decreased when it is combined with Lumacaftor.	Glipizide	Q6D654	Pectobacterium atrosepticum (strain SCRI 1043 / ATCC BAA-672) (Erwiniacarotovora subsp. atroseptica).	3	480.365	Part of the ABC transporter complex BtuCDF involved invitamin B12 import. Responsible for energy coupling to thetransport system. {ECO:0000255|HAMAP-Rule:MF_01005}.
DB00171	An adenine nucleotide containing three phosphate groups esterified to the sugar moiety. In addition to its crucial roles in metabolism adenosine triphosphate is a neurotransmitter. [PubChem]	Adenosine triphosphate	Q9CJB8	Lactococcus lactis subsp. lactis (strain IL1403) (Streptococcuslactis).	3	482.438	Involved in the export process of a bacteriocinlactococcin. {ECO:0000250}.
DB00123	This compound belongs to the class of organic compounds known as l-alpha-amino acids. These are alpha amino acids which have the L-configuration of the alpha-carbon atom.	L-Lysine	P0AAF2	Escherichia coli O6:H1 (strain CFT073 / ATCC 700928 / UPEC).	3	478.13	Probable putrescine-ornithine antiporter. {ECO:0000250}.
DB00672	Chlorpropamide may increase the hypoglycemic activities of Insulin degludec.	Chlorpropamide	Q1QCN2	Psychrobacter cryohalolentis (strain K5).	3	478.884	Part of the ABC transporter complex LolCDE involved inthe translocation of mature outer membrane-directed lipoproteins,from the inner membrane to the periplasmic chaperone, LolA.Responsible for the formation of the LolA-lipoprotein complex inan ATP-dependent manner. {ECO:0000255|HAMAP-Rule:MF_01708}.
DB00912	Repaglinide may increase the hypoglycemic activities of Insulin degludec.	Repaglinide	O68877	Pseudomonas aeruginosa (strain ATCC 15692 / PAO1 / 1C / PRS 101 / LMG12228).	3	479.976	Part of the ABC transporter complex HmuTUV involved inhemin import. Responsible for energy coupling to the transportsystem. {ECO:0000255|HAMAP-Rule:MF_01718}.
DB00560	The serum concentration of Warfarin can be increased when it is combined with Tigecycline.	Tigecycline	B8ZKT8	Streptococcus pneumoniae (strain ATCC 700669 / Spain 23F-1).	3	476.228	With S4 and S5 plays an important role in translationalaccuracy. {ECO:0000255|HAMAP-Rule:MF_00403}.Interacts with and stabilizes bases of the 16S rRNA thatare involved in tRNA selection in the A site and with the mRNAbackbone. Located at the interface of the 30S and 50S subunits, ittraverses the body of the 30S subunit contacting proteins on theother side and probably holding the rRNA structure t…
DB00798	The therapeutic efficacy of Sodium picosulfate can be decreased when used in combination with Gentamicin.	Gentamicin	Q6MER6	Protochlamydia amoebophila (strain UWE25).	3	469.224	With S4 and S5 plays an important role in translationalaccuracy. {ECO:0000255|HAMAP-Rule:MF_00403}.Interacts with and stabilizes bases of the 16S rRNA thatare involved in tRNA selection in the A site and with the mRNAbackbone. Located at the interface of the 30S and 50S subunits, ittraverses the body of the 30S subunit contacting proteins on theother side and probably holding the rRNA structure t…
DB01190	The therapeutic efficacy of Sodium picosulfate can be decreased when used in combination with Clindamycin.	Clindamycin	Q1H4P6	Methylobacillus flagellatus (strain KT / ATCC 51484 / DSM 6875).	3	477.133	Forms part of the ribosomal stalk, playing a centralrole in the interaction of the ribosome with GTP-bound translationfactors. {ECO:0000255|HAMAP-Rule:MF_00362}.
DB01169	Ivabradine may increase the QTc-prolonging activities of Arsenic trioxide.	Arsenic trioxide	P54738	Myxococcus xanthus.	2	471.543	Pkn5 and pkn6 may have reciprocal roles in growth anddevelopment. Pkn6 may be a transmembrane sensor of externalsignals for development.
DB04877	Voacamine is an alkaloid isolated from the bark of the &lt;i&gt;Pescheria fuchsiae folia&lt;/i&gt; tree. It is an antimalarial drug approved for use in several African countries. Voacamine is also under investigation for use in modulating multidrug-resistance in tumor cells.	Voacamine	Q7N0N3	Photorhabdus luminescens subsp. laumondii (strain DSM 15139 / CIP105565 / TT01).	3	490.22	Probably part of an ABC transporter complex. Responsiblefor energy coupling to the transport system (By similarity).{ECO:0000250}.
DB02659	Aluminum hydroxide can cause a decrease in the absorption of Cholic Acid resulting in a reduced serum concentration and potentially a decrease in efficacy.	Cholic Acid	P57779	Zymomonas mobilis subsp. mobilis (strain ATCC 31821 / ZM4 / CP4).	3	470.114	Catalyzes the ferrous insertion into protoporphyrin IX.{ECO:0000250}.
DB00171	An adenine nucleotide containing three phosphate groups esterified to the sugar moiety. In addition to its crucial roles in metabolism adenosine triphosphate is a neurotransmitter. [PubChem]	Adenosine triphosphate	Q3Z5F8	Shigella sonnei (strain Ss046).	3	469.056	Part of the ABC transporter complex MetNIQ involved inmethionine import. Responsible for energy coupling to thetransport system. {ECO:0000255|HAMAP-Rule:MF_01719}.
DB04941	Crofelemer, previously known as the investigational drug SP-303, is a novel proanthocyanidin purified from the bark latex of the Amazonian Croton tree &lt;i&gt;Croton lechleri&lt;/i&gt;. It is marketed under the brand name Fulyzaq and indicated for the symptomatic treatment of non-infectious diarrhea in adult patients with HIV/AIDS who are taking antiretroviral therapy.	Crofelemer	Q7N6C6	Photorhabdus luminescens subsp. laumondii (strain DSM 15139 / CIP105565 / TT01).	3	472.109	Involved in lipid A export and possibly also inglycerophospholipid export and for biogenesis of the outermembrane. Transmembrane domains (TMD) form a pore in the innermembrane and the ATP-binding domain (NBD) is responsible forenergy generation. {ECO:0000255|HAMAP-Rule:MF_01703}.
DB00222	Glimepiride may increase the hypoglycemic activities of Insulin degludec.	Glimepiride	B5YPZ7	Escherichia coli O157:H7 (strain EC4115 / EHEC).	3	485.44	Part of the ABC transporter complex BtuCDF involved invitamin B12 import. Responsible for energy coupling to thetransport system. {ECO:0000255|HAMAP-Rule:MF_01005}.
DB00482	The risk or severity of adverse effects can be increased when Talniflumate is combined with Celecoxib.	Celecoxib	P54735	Synechocystis sp. (strain PCC 6803 / Kazusa).	1	471.171
DB00778	ribosome	Ribosomal_L10	Q4KK16	Pseudomonas fluorescens (strain Pf-5 / ATCC BAA-477).	3	474.373	Part of the ABC transporter complex TauABC involved intaurine import. Responsible for energy coupling to the transportsystem. {ECO:0000255|HAMAP-Rule:MF_01714}.
DB00199	The serum concentration of Doxofylline can be increased when it is combined with Erythromycin.	Erythromycin	Q2RQW5	Rhodospirillum rubrum (strain ATCC 11170 / ATH 1.1.1 / DSM 467 / LMG4362 / NCIB 8255 / S1).	3	489.2	This protein binds specifically to 23S rRNA; its bindingis stimulated by other ribosomal proteins, e.g. L4, L17, and L20.It is important during the early stages of 50S assembly. It makesmultiple contacts with different domains of the 23S rRNA in theassembled 50S subunit and ribosome (By similarity).{ECO:0000255|HAMAP-Rule:MF_01331}.The globular domain of the protein is located near thepolypeptide…
DB02325	An isomer of 1-propanol. It is a colorless liquid having disinfectant properties. It is used in the manufacture of acetone and its derivatives and as a solvent. Topically, it is used as an antiseptic. [PubChem]	Isopropyl Alcohol	Q2NSV8	Sodalis glossinidius (strain morsitans).	3	470.7	Catalyzes the reductive cleavage of azo bond in aromaticazo compounds to the corresponding amines. Requires NADH, but notNADPH, as an electron donor for its activity. {ECO:0000255|HAMAP-Rule:MF_01216}.
DB00798	The therapeutic efficacy of Sodium picosulfate can be decreased when used in combination with Gentamicin.	Gentamicin	B3PW62	Rhizobium etli (strain CIAT 652).	3	484.246	With S4 and S5 plays an important role in translationalaccuracy. {ECO:0000255|HAMAP-Rule:MF_00403}.Interacts with and stabilizes bases of the 16S rRNA thatare involved in tRNA selection in the A site and with the mRNAbackbone. Located at the interface of the 30S and 50S subunits, ittraverses the body of the 30S subunit contacting proteins on theother side and probably holding the rRNA structure t…
DB01202	Levetiracetam may increase the central nervous system depressant (CNS depressant) activities of Paraldehyde.	Levetiracetam	A9MX86	Salmonella paratyphi B (strain ATCC BAA-1250 / SPB7).	3	478.409
DB01050	The risk or severity of adverse effects can be increased when Talniflumate is combined with Ibuprofen.	Ibuprofen	Q8FJL0	Escherichia coli O6:H1 (strain CFT073 / ATCC 700928 / UPEC).	3	469.138	Part of the ABC transporter complex GsiABCD involved inglutathione import. Responsible for energy coupling to thetransport system (By similarity). {ECO:0000250}.
DB01415	The serum concentration of Ceftibuten can be decreased when it is combined with Zinc sulfate.	Ceftibuten	Q8EB02	Shewanella oneidensis (strain MR-1).	3	488.358	Cell wall formation. {ECO:0000255|HAMAP-Rule:MF_00766}.
DB00118	cytoplasm	Methyltransf_12	Q4UVL4	Xanthomonas campestris pv. campestris (strain 8004).	3	480.387	O-methyltransferase that catalyzes the 2 O-methylationsteps in the ubiquinone biosynthetic pathway. {ECO:0000255|HAMAP-Rule:MF_00472}.
DB00199	The serum concentration of Doxofylline can be increased when it is combined with Erythromycin.	Erythromycin	Q6FCW7	Acinetobacter baylyi (strain ATCC 33305 / BD413 / ADP1).	3	474.328	Part of the ABC transporter complex PstSACB involved inphosphate import. Responsible for energy coupling to the transportsystem. {ECO:0000255|HAMAP-Rule:MF_01702}.
DB01382	Glycodiazine is used with diet to lower blood glucose by increasing the secretion of insulin from pancreas and increasing the sensitivity of peripheral tissues to insulin. The mechanism of action of glycodiazine in lowering blood glucose appears to be dependent on stimulating the release of insulin from functioning pancreatic beta cells, and increasing sensitivity of peripheral tissues to insulin…	Glycodiazine	Q56953	Yersinia pestis.	3	469.569	Part of an ATP-driven transport system YfeABCD forchelated iron.
DB00560	The serum concentration of Warfarin can be increased when it is combined with Tigecycline.	Tigecycline	A4IZS1	Francisella tularensis subsp. tularensis (strain WY96-3418).	3	474.66	Binds 16S rRNA, required for the assembly of 30Sparticles and may also be responsible for determining theconformation of the 16S rRNA at the A site. {ECO:0000255|HAMAP-Rule:MF_00537}.
DB03615	Avibactam may increase the nephrotoxic activities of Ribostamycin.	Ribostamycin	B0KK62	Pseudomonas putida (strain GB-1).	3	470.787	With S4 and S5 plays an important role in translationalaccuracy. {ECO:0000255|HAMAP-Rule:MF_00403}.Interacts with and stabilizes bases of the 16S rRNA thatare involved in tRNA selection in the A site and with the mRNAbackbone. Located at the interface of the 30S and 50S subunits, ittraverses the body of the 30S subunit contacting proteins on theother side and probably holding the rRNA structure t…
DB01124	Tolbutamide may increase the hypoglycemic activities of Insulin degludec.	Tolbutamide	P23596	Dickeya chrysanthemi (Pectobacterium chrysanthemi) (Erwiniachrysanthemi).	3	471.977	Involved in the secretion of proteases A, B, C and G.
DB01382	Glycodiazine is used with diet to lower blood glucose by increasing the secretion of insulin from pancreas and increasing the sensitivity of peripheral tissues to insulin. The mechanism of action of glycodiazine in lowering blood glucose appears to be dependent on stimulating the release of insulin from functioning pancreatic beta cells, and increasing sensitivity of peripheral tissues to insulin…	Glycodiazine	Q8K984	Buchnera aphidicola subsp. Schizaphis graminum (strain Sg).	3	469.746
DB00560	The serum concentration of Warfarin can be increased when it is combined with Tigecycline.	Tigecycline	Q2G8Y5	Novosphingobium aromaticivorans (strain DSM 12444 / F199).	3	507.238	With S4 and S5 plays an important role in translationalaccuracy. {ECO:0000255|HAMAP-Rule:MF_00403}.Interacts with and stabilizes bases of the 16S rRNA thatare involved in tRNA selection in the A site and with the mRNAbackbone. Located at the interface of the 30S and 50S subunits, ittraverses the body of the 30S subunit contacting proteins on theother side and probably holding the rRNA structure t…
DB04941	Crofelemer, previously known as the investigational drug SP-303, is a novel proanthocyanidin purified from the bark latex of the Amazonian Croton tree &lt;i&gt;Croton lechleri&lt;/i&gt;. It is marketed under the brand name Fulyzaq and indicated for the symptomatic treatment of non-infectious diarrhea in adult patients with HIV/AIDS who are taking antiretroviral therapy.	Crofelemer	Q6LTB1	Photobacterium profundum (Photobacterium sp. (strain SS9)).	3	468.633	Part of the ABC transporter complex ZnuABC involved inzinc import. Responsible for energy coupling to the transportsystem. {ECO:0000255|HAMAP-Rule:MF_01725}.
DB01252	Mitiglinide is a drug for the treatment of type 2 diabetes .Mitiglinide is thought to stimulate insulin secretion by closing the ATP-sensitive K(+) (K(ATP)) channels in pancreatic beta-cells.	Mitiglinide	Q5WVL8	Legionella pneumophila (strain Lens).	3	470.324	Part of the ABC transporter complex MetNIQ involved inmethionine import. Responsible for energy coupling to thetransport system. {ECO:0000255|HAMAP-Rule:MF_01719}.
DB01211	The therapeutic efficacy of Sodium picosulfate can be decreased when used in combination with Clarithromycin.	Clarithromycin	Q8FCM9	Escherichia coli O6:H1 (strain CFT073 / ATCC 700928 / UPEC).	3	490.727	Part of the ABC transporter complex NikABCDE involved innickel import. Responsible for energy coupling to the transportsystem. {ECO:0000255|HAMAP-Rule:MF_01712}.
DB00684	The therapeutic efficacy of Sodium picosulfate can be decreased when used in combination with Tobramycin.	Tobramycin	Q7W2G0	Bordetella parapertussis (strain 12822 / ATCC BAA-587 / NCTC 13253).	3	489.323	With S4 and S5 plays an important role in translationalaccuracy. {ECO:0000255|HAMAP-Rule:MF_00403}.Interacts with and stabilizes bases of the 16S rRNA thatare involved in tRNA selection in the A site and with the mRNAbackbone. Located at the interface of the 30S and 50S subunits, ittraverses the body of the 30S subunit contacting proteins on theother side and probably holding the rRNA structure t…
DB01067	The serum concentration of Glipizide can be decreased when it is combined with Lumacaftor.	Glipizide	Q5YTW4	Nocardia farcinica (strain IFM 10152).	3	471.921	Part of the ABC transporter complex PhnCDE involved inphosphonates import. Responsible for energy coupling to thetransport system. {ECO:0000255|HAMAP-Rule:MF_01713}.
DB01017	Minocycline may increase the central nervous system depressant (CNS depressant) activities of Dexchlorpheniramine maleate.	Minocycline	B3WDV5	Lactobacillus casei (strain BL23).	3	473.688	One of the primary rRNA binding proteins, it bindsdirectly to 16S rRNA where it nucleates assembly of the body ofthe 30S subunit. {ECO:0000255|HAMAP-Rule:MF_01306}.With S5 and S12 plays an important role in translationalaccuracy. {ECO:0000255|HAMAP-Rule:MF_01306}.
DB00919	Avibactam may increase the nephrotoxic activities of Spectinomycin.	Spectinomycin	Q9HWD0	Pseudomonas aeruginosa (strain ATCC 15692 / PAO1 / 1C / PRS 101 / LMG12228).	3	473.828	With S4 and S5 plays an important role in translationalaccuracy. {ECO:0000255|HAMAP-Rule:MF_00403}.Interacts with and stabilizes bases of the 16S rRNA thatare involved in tRNA selection in the A site and with the mRNAbackbone. Located at the interface of the 30S and 50S subunits, ittraverses the body of the 30S subunit contacting proteins on theother side and probably holding the rRNA structure t…
DB00143	A tripeptide with many roles in cells. It conjugates to drugs to make them more soluble for excretion, is a cofactor for some enzymes, is involved in protein disulfide bond rearrangement and reduces peroxides. [PubChem]	Glutathione	Q92JR5	Rickettsia conorii (strain ATCC VR-613 / Malish 7).	3	481.596	Component of the thioredoxin-thioredoxin reductasesystem. Participates in various redox reactions through thereversible oxidation of its active center dithiol to a disulfideand catalyzes dithiol-disulfide exchange reactions (Bysimilarity). {ECO:0000250}.
DB00994	The therapeutic efficacy of Sodium picosulfate can be decreased when used in combination with Neomycin.	Neomycin	A6GZA3	Flavobacterium psychrophilum (strain JIP02/86 / ATCC 49511).	3	476.651	With S4 and S5 plays an important role in translationalaccuracy. {ECO:0000255|HAMAP-Rule:MF_00403}.Interacts with and stabilizes bases of the 16S rRNA thatare involved in tRNA selection in the A site and with the mRNAbackbone. Located at the interface of the 30S and 50S subunits, ittraverses the body of the 30S subunit contacting proteins on theother side and probably holding the rRNA structure t…
DB00207	The therapeutic efficacy of Sodium picosulfate can be decreased when used in combination with Azithromycin.	Azithromycin	A2BTD2	Prochlorococcus marinus (strain AS9601).	3	469.181	This protein binds specifically to 23S rRNA; its bindingis stimulated by other ribosomal proteins, e.g. L4, L17, and L20.It is important during the early stages of 50S assembly. It makesmultiple contacts with different domains of the 23S rRNA in theassembled 50S subunit and ribosome (By similarity).{ECO:0000255|HAMAP-Rule:MF_01331}.The globular domain of the protein is located near thepolypeptide…
DB05578	The risk or severity of adverse effects can be increased when Ramucirumab is combined with Belimumab.	Ramucirumab	Q04J43	Streptococcus pneumoniae serotype 2 (strain D39 / NCTC 7466).	1	480.439	Protein kinase involved in signal transduction pathwaysthat regulate various cellular processes. Likely sensesintracellular peptidoglycan subunits present in the cell divisionsepta of actively growing cells; thus, intracellular unlinkedpeptidoglycan may serve as the signal molecules that trigger StkPphosphorylation activity on a set of substrates. Plays a crucialrole in the regulation of cell sha…
DB00684	The therapeutic efficacy of Sodium picosulfate can be decreased when used in combination with Tobramycin.	Tobramycin	B1HMZ3	Lysinibacillus sphaericus (strain C3-41).	3	476.42	With S4 and S5 plays an important role in translationalaccuracy. {ECO:0000255|HAMAP-Rule:MF_00403}.Interacts with and stabilizes bases of the 16S rRNA thatare involved in tRNA selection in the A site and with the mRNAbackbone. Located at the interface of the 30S and 50S subunits, ittraverses the body of the 30S subunit contacting proteins on theother side and probably holding the rRNA structure t…
DB00919	Avibactam may increase the nephrotoxic activities of Spectinomycin.	Spectinomycin	A7I3T8	Campylobacter hominis (strain ATCC BAA-381 / LMG 19568 / NCTC 13146 /CH001A).	3	482.447	With S4 and S5 plays an important role in translationalaccuracy. {ECO:0000255|HAMAP-Rule:MF_00403}.Interacts with and stabilizes bases of the 16S rRNA thatare involved in tRNA selection in the A site and with the mRNAbackbone. Located at the interface of the 30S and 50S subunits, ittraverses the body of the 30S subunit contacting proteins on theother side and probably holding the rRNA structure t…
DB00731	The serum concentration of Nateglinide can be increased when it is combined with Stiripentol.	Nateglinide	Q2KUC0	Bordetella avium (strain 197N).	3	482.369	Part of the ABC transporter complex HmuTUV involved inhemin import. Responsible for energy coupling to the transportsystem. {ECO:0000255|HAMAP-Rule:MF_01718}.
DB00560	The serum concentration of Warfarin can be increased when it is combined with Tigecycline.	Tigecycline	B1HMZ3	Lysinibacillus sphaericus (strain C3-41).	3	476.42	With S4 and S5 plays an important role in translationalaccuracy. {ECO:0000255|HAMAP-Rule:MF_00403}.Interacts with and stabilizes bases of the 16S rRNA thatare involved in tRNA selection in the A site and with the mRNAbackbone. Located at the interface of the 30S and 50S subunits, ittraverses the body of the 30S subunit contacting proteins on theother side and probably holding the rRNA structure t…
DB00845	oxidoreductase activity	HI0933_like	Q9HX79	Pseudomonas aeruginosa (strain ATCC 15692 / PAO1 / 1C / PRS 101 / LMG12228).	3	478.805	Part of the ABC transporter complex TauABC involved intaurine import. Responsible for energy coupling to the transportsystem. {ECO:0000255|HAMAP-Rule:MF_01714}.
DB04941	Crofelemer, previously known as the investigational drug SP-303, is a novel proanthocyanidin purified from the bark latex of the Amazonian Croton tree &lt;i&gt;Croton lechleri&lt;/i&gt;. It is marketed under the brand name Fulyzaq and indicated for the symptomatic treatment of non-infectious diarrhea in adult patients with HIV/AIDS who are taking antiretroviral therapy.	Crofelemer	Q6LTL7	Photobacterium profundum (Photobacterium sp. (strain SS9)).	3	481.74	Part of the ABC transporter complex CcmAB involved inthe biogenesis of c-type cytochromes; once thought to export heme,this seems not to be the case, but its exact role is uncertain.Responsible for energy coupling to the transport system.{ECO:0000255|HAMAP-Rule:MF_01707}.
DB00684	The therapeutic efficacy of Sodium picosulfate can be decreased when used in combination with Tobramycin.	Tobramycin	Q28UX0	Jannaschia sp. (strain CCS1).	3	503.115	With S4 and S5 plays an important role in translationalaccuracy. {ECO:0000255|HAMAP-Rule:MF_00403}.Interacts with and stabilizes bases of the 16S rRNA thatare involved in tRNA selection in the A site and with the mRNAbackbone. Located at the interface of the 30S and 50S subunits, ittraverses the body of the 30S subunit contacting proteins on theother side and probably holding the rRNA structure t…
DB01211	The therapeutic efficacy of Sodium picosulfate can be decreased when used in combination with Clarithromycin.	Clarithromycin	Q5M5F2	Streptococcus thermophilus (strain ATCC BAA-250 / LMG 18311).	3	468.771	Forms part of the ribosomal stalk, playing a centralrole in the interaction of the ribosome with GTP-bound translationfactors. {ECO:0000255|HAMAP-Rule:MF_00362}.
DB00560	The serum concentration of Warfarin can be increased when it is combined with Tigecycline.	Tigecycline	Q5GWS8	Xanthomonas oryzae pv. oryzae (strain KACC10331 / KXO85).	3	489.675	With S4 and S5 plays an important role in translationalaccuracy. {ECO:0000255|HAMAP-Rule:MF_00403}.Interacts with and stabilizes bases of the 16S rRNA thatare involved in tRNA selection in the A site and with the mRNAbackbone. Located at the interface of the 30S and 50S subunits, ittraverses the body of the 30S subunit contacting proteins on theother side and probably holding the rRNA structure t…
DB06719	The therapeutic efficacy of Choline C 11 can be decreased when used in combination with Buserelin.	Buserelin	Q9RBS2	Ralstonia solanacearum (strain GMI1000) (Pseudomonas solanacearum).	4	469.402	Probably involved in host-pathogen interactions. Mayinteract with plant target proteins; may modulate a plant signaltransduction pathway.
DB00887	Molsidomine may increase the hypotensive activities of Bumetanide.	Bumetanide	P63402	Mycobacterium bovis (strain ATCC BAA-935 / AF2122/97).	3	469.389
DB00759	The serum concentration of Tetracycline can be decreased when it is combined with Bismuth Subcitrate.	Tetracycline	A0LRL6	Acidothermus cellulolyticus (strain ATCC 43068 / 11B).	3	492.013	One of the primary rRNA binding proteins, it bindsdirectly to 16S rRNA where it nucleates assembly of the headdomain of the 30S subunit. Is located at the subunit interfaceclose to the decoding center, probably blocks exit of the E-sitetRNA. {ECO:0000255|HAMAP-Rule:MF_00480}.
DB00560	The serum concentration of Warfarin can be increased when it is combined with Tigecycline.	Tigecycline	Q12GX6	Polaromonas sp. (strain JS666 / ATCC BAA-500).	3	477.935	With S4 and S5 plays an important role in translationalaccuracy. {ECO:0000255|HAMAP-Rule:MF_00403}.Interacts with and stabilizes bases of the 16S rRNA thatare involved in tRNA selection in the A site and with the mRNAbackbone. Located at the interface of the 30S and 50S subunits, ittraverses the body of the 30S subunit contacting proteins on theother side and probably holding the rRNA structure t…
DB00845	oxidoreductase activity	HI0933_like	P72477	Streptococcus mutans serotype c (strain ATCC 700610 / UA159).	3	471.587
DB01050	The risk or severity of adverse effects can be increased when Talniflumate is combined with Ibuprofen.	Ibuprofen	P57552	Buchnera aphidicola subsp. Acyrthosiphon pisum (strain APS)(Acyrthosiphon pisum symbiotic bacterium).	3	470.724
DB00642	The serum concentration of Pemetrexed can be increased when it is combined with Floctafenine.	Pemetrexed	Q46KX0	Prochlorococcus marinus (strain NATL2A).	3	484.504	Modifies the free amino group of the aminoacyl moiety ofmethionyl-tRNA(fMet). The formyl group appears to play a dual rolein the initiator identity of N-formylmethionyl-tRNA by: (I)promoting its recognition by IF2 and (II) impairing its binding toEFTu-GTP. {ECO:0000255|HAMAP-Rule:MF_00182}.
DB00536	Guanidine may decrease the anticholinergic activities of Cimetropium Bromide.	Guanidine	Q2IL45	Anaeromyxobacter dehalogenans (strain 2CP-C).	3	474.356	Essential for recycling GMP and indirectly, cGMP.{ECO:0000255|HAMAP-Rule:MF_00328}.
DB01251	Gliquidone may increase the hypoglycemic activities of Insulin degludec.	Gliquidone	Q6CZ34	Pectobacterium atrosepticum (strain SCRI 1043 / ATCC BAA-672) (Erwiniacarotovora subsp. atroseptica).	3	470.73	Part of the ABC transporter complex UgpABCE involved insn-glycerol-3-phosphate import. Responsible for energy coupling tothe transport system. {ECO:0000255|HAMAP-Rule:MF_01727}.
DB04941	Crofelemer, previously known as the investigational drug SP-303, is a novel proanthocyanidin purified from the bark latex of the Amazonian Croton tree &lt;i&gt;Croton lechleri&lt;/i&gt;. It is marketed under the brand name Fulyzaq and indicated for the symptomatic treatment of non-infectious diarrhea in adult patients with HIV/AIDS who are taking antiretroviral therapy.	Crofelemer	Q2FH58	Staphylococcus aureus (strain USA300).	3	472.849	Part of a transport system that may be involved inoligopeptide uptake. Probably responsible for energy coupling tothe transport system. Important for S.aureus growth and survivalduring the infection process (By similarity). {ECO:0000250}.
DB01082	The therapeutic efficacy of Sodium picosulfate can be decreased when used in combination with Streptomycin.	Streptomycin	B5ZC34	Ureaplasma urealyticum serovar 10 (strain ATCC 33699 / Western).	3	472.15	With S4 and S5 plays an important role in translationalaccuracy. {ECO:0000255|HAMAP-Rule:MF_00403}.Interacts with and stabilizes bases of the 16S rRNA thatare involved in tRNA selection in the A site and with the mRNAbackbone. Located at the interface of the 30S and 50S subunits, ittraverses the body of the 30S subunit contacting proteins on theother side and probably holding the rRNA structure t…
DB00675	The serum concentration of the active metabolites of Tamoxifen can be reduced when Tamoxifen is used in combination with Rolapitant resulting in a loss in efficacy.	Tamoxifen	Q8KY50	Streptococcus pneumoniae serotype 4 (strain ATCC BAA-334 / TIGR4).	1	481.514	Protein kinase involved in signal transduction pathwaysthat regulate various cellular processes. Likely sensesintracellular peptidoglycan subunits present in the cell divisionsepta of actively growing cells; thus, intracellular unlinkedpeptidoglycan may serve as the signal molecules that trigger StkPphosphorylation activity on a set of substrates. Plays a crucialrole in the regulation of cell sha…
DB09073	The serum concentration of Sonidegib can be increased when it is combined with Palbociclib.	Palbociclib	Q97PA9	Streptococcus pneumoniae serotype 4 (strain ATCC BAA-334 / TIGR4).	1	479.915	Protein kinase involved in signal transduction pathwaysthat regulate various cellular processes. Likely sensesintracellular peptidoglycan subunits present in the cell divisionsepta of actively growing cells; thus, intracellular unlinkedpeptidoglycan may serve as the signal molecules that trigger StkPphosphorylation activity on a set of substrates. Plays a crucialrole in the regulation of cell sha…
DB01120	Gliclazide may increase the hypoglycemic activities of Insulin degludec.	Gliclazide	Q15TB1	Pseudoalteromonas atlantica (strain T6c / ATCC BAA-1087).	3	475.602	Part of the ABC transporter complex LolCDE involved inthe translocation of mature outer membrane-directed lipoproteins,from the inner membrane to the periplasmic chaperone, LolA.Responsible for the formation of the LolA-lipoprotein complex inan ATP-dependent manner. {ECO:0000255|HAMAP-Rule:MF_01708}.
DB00130	The therapeutic efficacy of Lactulose can be decreased when used in combination with L-Glutamine.	L-Glutamine	Q3M8F0	Anabaena variabilis (strain ATCC 29413 / PCC 7937).	3	472.832	Regulates the transcription of the pyrimidine nucleotide(pyr) operon in response to exogenous pyrimidines.{ECO:0000255|HAMAP-Rule:MF_01219}.Also displays a weak uracil phosphoribosyltransferaseactivity which is not physiologically significant.{ECO:0000255|HAMAP-Rule:MF_01219}.
DB00759	The serum concentration of Tetracycline can be decreased when it is combined with Bismuth Subcitrate.	Tetracycline	Q9CL44	Pasteurella multocida (strain Pm70).	3	491.411	One of the primary rRNA binding proteins, it bindsdirectly to 16S rRNA central domain where it helps coordinateassembly of the platform of the 30S subunit. {ECO:0000255|HAMAP-Rule:MF_01302}.
DB00731	The serum concentration of Nateglinide can be increased when it is combined with Stiripentol.	Nateglinide	Q88RA1	Pseudomonas putida (strain KT2440).	3	470.716	Part of the ABC transporter complex TauABC involved intaurine import. Responsible for energy coupling to the transportsystem. {ECO:0000255|HAMAP-Rule:MF_01714}.
DB01370	A metallic element that has the atomic number 13, atomic symbol Al, and atomic weight 26.98. [PubChem]	Aluminium	P37385	Synechococcus elongatus (strain PCC 7942) (Anacystis nidulans R2).	3	480.471	Involved in copper transport.
DB00731	The serum concentration of Nateglinide can be increased when it is combined with Stiripentol.	Nateglinide	Q13GD4	Burkholderia xenovorans (strain LB400).	3	476.504	Part of the ABC transporter complex SsuABC involved inaliphatic sulfonates import. Responsible for energy coupling tothe transport system. {ECO:0000255|HAMAP-Rule:MF_01724}.
DB01382	Glycodiazine is used with diet to lower blood glucose by increasing the secretion of insulin from pancreas and increasing the sensitivity of peripheral tissues to insulin. The mechanism of action of glycodiazine in lowering blood glucose appears to be dependent on stimulating the release of insulin from functioning pancreatic beta cells, and increasing sensitivity of peripheral tissues to insulin…	Glycodiazine	Q0VQP5	Alcanivorax borkumensis (strain ATCC 700651 / DSM 11573 / NCIMB 13689/ SK2).	3	469.473	Involved in lipid A export and possibly also inglycerophospholipid export and for biogenesis of the outermembrane. Transmembrane domains (TMD) form a pore in the innermembrane and the ATP-binding domain (NBD) is responsible forenergy generation. {ECO:0000255|HAMAP-Rule:MF_01703}.
DB00955	Avibactam may increase the nephrotoxic activities of Netilmicin.	Netilmicin	B0S0I2	Finegoldia magna (strain ATCC 29328) (Peptostreptococcus magnus).	3	489.191	With S4 and S5 plays an important role in translationalaccuracy. {ECO:0000255|HAMAP-Rule:MF_00403}.Interacts with and stabilizes bases of the 16S rRNA thatare involved in tRNA selection in the A site and with the mRNAbackbone. Located at the interface of the 30S and 50S subunits, ittraverses the body of the 30S subunit contacting proteins on theother side and probably holding the rRNA structure t…
DB00025	Human recombinant antihemophilic factor (AHF) or Factor VIII, 2332 residues, glycosylated, produced by CHO cells	Antihemophilic Factor (Recombinant)	P50020	Synechococcus elongatus (strain PCC 7942) (Anacystis nidulans R2).	3	470.858	Acts as a chaperone. {ECO:0000250}.
DB01050	The risk or severity of adverse effects can be increased when Talniflumate is combined with Ibuprofen.	Ibuprofen	Q48KI4	Pseudomonas savastanoi pv. phaseolicola (strain 1448A / Race 6)(Pseudomonas syringae pv. phaseolicola (strain 1448A / Race 6)).	3	492.071	Part of the ABC transporter complex LolCDE involved inthe translocation of mature outer membrane-directed lipoproteins,from the inner membrane to the periplasmic chaperone, LolA.Responsible for the formation of the LolA-lipoprotein complex inan ATP-dependent manner. {ECO:0000255|HAMAP-Rule:MF_01708}.
DB00274	Cefmetazole may increase the anticoagulant activities of Acenocoumarol.	Cefmetazole	Q04707	Streptococcus pneumoniae serotype 4 (strain ATCC BAA-334 / TIGR4).	1	474.55	Cell wall formation.
DB00759	The serum concentration of Tetracycline can be decreased when it is combined with Bismuth Subcitrate.	Tetracycline	Q4QMA7	Haemophilus influenzae (strain 86-028NP).	3	496.69	One of the primary rRNA binding proteins, it bindsdirectly to 16S rRNA central domain where it helps coordinateassembly of the platform of the 30S subunit. {ECO:0000255|HAMAP-Rule:MF_01302}.
DB03615	Avibactam may increase the nephrotoxic activities of Ribostamycin.	Ribostamycin	Q57CQ3	Brucella abortus biovar 1 (strain 9-941).	3	496.615	With S4 and S5 plays an important role in translationalaccuracy. {ECO:0000255|HAMAP-Rule:MF_00403}.Interacts with and stabilizes bases of the 16S rRNA thatare involved in tRNA selection in the A site and with the mRNAbackbone. Located at the interface of the 30S and 50S subunits, ittraverses the body of the 30S subunit contacting proteins on theother side and probably holding the rRNA structure t…
DB00452	Avibactam may increase the nephrotoxic activities of Framycetin.	Framycetin	A1REA9	Shewanella sp. (strain W3-18-1).	3	471.528	With S4 and S5 plays an important role in translationalaccuracy. {ECO:0000255|HAMAP-Rule:MF_00403}.Interacts with and stabilizes bases of the 16S rRNA thatare involved in tRNA selection in the A site and with the mRNAbackbone. Located at the interface of the 30S and 50S subunits, ittraverses the body of the 30S subunit contacting proteins on theother side and probably holding the rRNA structure t…
DB00778	ribosome	Ribosomal_L10	Q6G9H4	Staphylococcus aureus (strain MSSA476).	3	469.957	Part of the ABC transporter complex PstSACB involved inphosphate import. Responsible for energy coupling to the transportsystem. {ECO:0000255|HAMAP-Rule:MF_01702}.
DB00171	An adenine nucleotide containing three phosphate groups esterified to the sugar moiety. In addition to its crucial roles in metabolism adenosine triphosphate is a neurotransmitter. [PubChem]	Adenosine triphosphate	Q5QZP7	Idiomarina loihiensis (strain ATCC BAA-735 / DSM 15497 / L2-TR).	3	496.724	Part of the ABC transporter complex CcmAB involved inthe biogenesis of c-type cytochromes; once thought to export heme,this seems not to be the case, but its exact role is uncertain.Responsible for energy coupling to the transport system.{ECO:0000255|HAMAP-Rule:MF_01707}.
DB00630	The serum concentration of Alendronate can be decreased when it is combined with Calcium carbonate.	Alendronate	P15273	Yersinia enterocolitica.	1	503.67	Essential virulence determinant. This protein is aprotein tyrosine phosphatase. The essential function of YopH inYersinia pathogenesis is host-protein dephosphorylation. Itcontributes to the ability of the bacteria to resist phagocytosisby peritoneal macrophages. {ECO:0000269|PubMed:2166336}.
DB00222	Glimepiride may increase the hypoglycemic activities of Insulin degludec.	Glimepiride	Q7NTU0	Chromobacterium violaceum (strain ATCC 12472 / DSM 30191 / JCM 1249 /NBRC 12614 / NCIMB 9131 / NCTC 9757).	3	478.624	Part of the ABC transporter complex LolCDE involved inthe translocation of mature outer membrane-directed lipoproteins,from the inner membrane to the periplasmic chaperone, LolA.Responsible for the formation of the LolA-lipoprotein complex inan ATP-dependent manner. {ECO:0000255|HAMAP-Rule:MF_01708}.
DB01016	Glyburide may increase the hypoglycemic activities of Insulin degludec.	Glyburide	Q93FH0	Mannheimia haemolytica (Pasteurella haemolytica).	3	481.185	Part of the ABC transporter complex LktBD involved inleukotoxin export. Transmembrane domains (TMD) form a pore in theinner membrane and the ATP-binding domain (NBD) is responsible forenergy generation (Probable). {ECO:0000305}.
DB01369	Quinupristin/dalfopristin is a combination of two antibiotics used to treat infections by staphylococci and by vancomycin-resistant Enterococcus faecium. Dalfopristin inhibits the early phase of protein synthesis in the bacterial ribosome and quinupristin inhibits the late phase of protein synthesis. The combination of the two components acts synergistically and is more effective in vitro than ea…	Quinupristin	Q2IXQ5	Rhodopseudomonas palustris (strain HaA2).	3	484.591	This protein binds specifically to 23S rRNA; its bindingis stimulated by other ribosomal proteins, e.g. L4, L17, and L20.It is important during the early stages of 50S assembly. It makesmultiple contacts with different domains of the 23S rRNA in theassembled 50S subunit and ribosome (By similarity).{ECO:0000255|HAMAP-Rule:MF_01331}.The globular domain of the protein is located near thepolypeptide…
DB01124	Tolbutamide may increase the hypoglycemic activities of Insulin degludec.	Tolbutamide	Q9CN78	Pasteurella multocida (strain Pm70).	3	470.814	Part of the ABC transporter complex LolCDE involved inthe translocation of mature outer membrane-directed lipoproteins,from the inner membrane to the periplasmic chaperone, LolA.Responsible for the formation of the LolA-lipoprotein complex inan ATP-dependent manner. {ECO:0000255|HAMAP-Rule:MF_01708}.
DB00759	The serum concentration of Tetracycline can be decreased when it is combined with Bismuth Subcitrate.	Tetracycline	A6W5V2	Kineococcus radiotolerans (strain ATCC BAA-149 / DSM 14245 /SRS30216).	3	470.374	One of the primary rRNA binding proteins, it bindsdirectly to 16S rRNA central domain where it helps coordinateassembly of the platform of the 30S subunit. {ECO:0000255|HAMAP-Rule:MF_01302}.
DB00199	The serum concentration of Doxofylline can be increased when it is combined with Erythromycin.	Erythromycin	C1CC11	Streptococcus pneumoniae (strain JJA).	3	515.504	This protein binds specifically to 23S rRNA; its bindingis stimulated by other ribosomal proteins, e.g. L4, L17, and L20.It is important during the early stages of 50S assembly. It makesmultiple contacts with different domains of the 23S rRNA in theassembled 50S subunit and ribosome (By similarity).{ECO:0000255|HAMAP-Rule:MF_01331}.The globular domain of the protein is located near thepolypeptide…
DB03615	Avibactam may increase the nephrotoxic activities of Ribostamycin.	Ribostamycin	A0RQI2	Campylobacter fetus subsp. fetus (strain 82-40).	3	491.595	With S4 and S5 plays an important role in translationalaccuracy. {ECO:0000255|HAMAP-Rule:MF_00403}.Interacts with and stabilizes bases of the 16S rRNA thatare involved in tRNA selection in the A site and with the mRNAbackbone. Located at the interface of the 30S and 50S subunits, ittraverses the body of the 30S subunit contacting proteins on theother side and probably holding the rRNA structure t…
DB01190	The therapeutic efficacy of Sodium picosulfate can be decreased when used in combination with Clindamycin.	Clindamycin	Q5NPK9	Zymomonas mobilis subsp. mobilis (strain ATCC 31821 / ZM4 / CP4).	3	478.459	Forms part of the ribosomal stalk, playing a centralrole in the interaction of the ribosome with GTP-bound translationfactors. {ECO:0000255|HAMAP-Rule:MF_00362}.
DB00795	A drug that is used in the management of inflammatory bowel diseases. Its activity is generally considered to lie in its metabolic breakdown product, 5-aminosalicylic acid (see mesalamine) released in the colon. (From Martindale, The Extra Pharmacopoeia, 30th ed, p907)	Sulfasalazine	Q31YB6	Shigella boydii serotype 4 (strain Sb227).	3	471.032	Catalyzes the final step of fatty acid oxidation inwhich acetyl-CoA is released and the CoA ester of a fatty acid twocarbons shorter is formed. {ECO:0000255|HAMAP-Rule:MF_01618}.
DB00134	A sulfur containing essential amino acid that is important in many body functions. It is a chelating agent for heavy metals. [PubChem]	L-Methionine	Q7MHA5	Vibrio vulnificus (strain YJ016).	3	468.498	Component of the sulfite reductase complex thatcatalyzes the 6-electron reduction of sulfite to sulfide. This isone of several activities required for the biosynthesis of L-cysteine from sulfate. The flavoprotein component catalyzes theelectron flow from NADPH -> FAD -> FMN to the hemoproteincomponent. {ECO:0000255|HAMAP-Rule:MF_01541}.
DB00199	The serum concentration of Doxofylline can be increased when it is combined with Erythromycin.	Erythromycin	Q02SA6	Pseudomonas aeruginosa (strain UCBPP-PA14).	3	478.763	Part of the ABC transporter complex TauABC involved intaurine import. Responsible for energy coupling to the transportsystem. {ECO:0000255|HAMAP-Rule:MF_01714}.
DB01017	Minocycline may increase the central nervous system depressant (CNS depressant) activities of Dexchlorpheniramine maleate.	Minocycline	Q9A5D9	Caulobacter crescentus (strain ATCC 19089 / CB15).	3	476.098	One of the primary rRNA binding proteins, it bindsdirectly to 16S rRNA where it nucleates assembly of the body ofthe 30S subunit. {ECO:0000255|HAMAP-Rule:MF_01306}.With S5 and S12 plays an important role in translationalaccuracy. {ECO:0000255|HAMAP-Rule:MF_01306}.
DB00912	Repaglinide may increase the hypoglycemic activities of Insulin degludec.	Repaglinide	Q8EUF1	Mycoplasma penetrans (strain HF-2).	3	471.822	ATP-binding (A) component of a common energy-couplingfactor (ECF) ABC-transporter complex. Unlike classic ABCtransporters this ECF transporter provides the energy necessary totransport a number of different substrates. {ECO:0000255|HAMAP-Rule:MF_01710}.
DB00560	The serum concentration of Warfarin can be increased when it is combined with Tigecycline.	Tigecycline	P66372	Listeria monocytogenes serovar 1/2a (strain ATCC BAA-679 / EGD-e).	3	469.36	With S4 and S5 plays an important role in translationalaccuracy. {ECO:0000255|HAMAP-Rule:MF_00403}.Interacts with and stabilizes bases of the 16S rRNA thatare involved in tRNA selection in the A site and with the mRNAbackbone. Located at the interface of the 30S and 50S subunits, ittraverses the body of the 30S subunit contacting proteins on theother side and probably holding the rRNA structure t…
DB01188	Ciclopirox olamine (used in preparations called Batrafen, Loprox, Mycoster, Penlac and Stieprox) is a synthetic antifungal agent for topical dermatologic treatment of superficial mycoses. It is most useful against Tinea versicolor. [Wikipedia]	Ciclopirox	P73241	Synechocystis sp. (strain PCC 6803 / Kazusa).	1	468.14	May play a role in the osmotic adaptation.{ECO:0000250}.
DB01097	The risk or severity of adverse effects can be increased when Osimertinib is combined with Leflunomide.	Leflunomide	Q31RJ7	Synechococcus elongatus (strain PCC 7942) (Anacystis nidulans R2).	3	485.408	Catalyzes the conversion of dihydroorotate to orotatewith quinone as electron acceptor. {ECO:0000255|HAMAP-Rule:MF_00225}.
DB01331	The therapeutic efficacy of Sodium picosulfate can be decreased when used in combination with Cefoxitin.	Cefoxitin	Q48CL6	Pseudomonas savastanoi pv. phaseolicola (strain 1448A / Race 6)(Pseudomonas syringae pv. phaseolicola (strain 1448A / Race 6)).	3	474.868	Cell wall formation. {ECO:0000255|HAMAP-Rule:MF_00766}.
DB00766	The therapeutic efficacy of Sodium picosulfate can be decreased when used in combination with Clavulanate.	Clavulanate	P67919	Mannheimia haemolytica (Pasteurella haemolytica).	3	491.839
DB00560	The serum concentration of Warfarin can be increased when it is combined with Tigecycline.	Tigecycline	Q9F0R4	Streptococcus gordonii (strain Challis / ATCC 35105 / CH1 / DL1 /V288).	3	469.176	With S4 and S5 plays an important role in translationalaccuracy. {ECO:0000255|HAMAP-Rule:MF_00403}.Interacts with and stabilizes bases of the 16S rRNA thatare involved in tRNA selection in the A site and with the mRNAbackbone. Located at the interface of the 30S and 50S subunits, ittraverses the body of the 30S subunit contacting proteins on theother side and probably holding the rRNA structure t…
DB00560	The serum concentration of Warfarin can be increased when it is combined with Tigecycline.	Tigecycline	A5VXP2	Pseudomonas putida (strain F1 / ATCC 700007).	3	469.082	With S4 and S5 plays an important role in translationalaccuracy. {ECO:0000255|HAMAP-Rule:MF_00403}.Interacts with and stabilizes bases of the 16S rRNA thatare involved in tRNA selection in the A site and with the mRNAbackbone. Located at the interface of the 30S and 50S subunits, ittraverses the body of the 30S subunit contacting proteins on theother side and probably holding the rRNA structure t…
DB00127	A biogenic polyamine formed from spermidine. It is found in a wide variety of organisms and tissues and is an essential growth factor in some bacteria. It is found as a polycation at all pH values. Spermine is associated with nucleic acids, particularly in viruses, and is thought to stabilize the helical structure. [PubChem]	Spermine	A3D3G2	Shewanella baltica (strain OS155 / ATCC BAA-1091).	3	470.069	Catalyzes the biosynthesis of agmatine from arginine.{ECO:0000255|HAMAP-Rule:MF_01417}.
DB00125	An essential amino acid that is physiologically active in the L-form. [PubChem]	L-Arginine	P0AAF1	Escherichia coli (strain K12).	1	478.13	Probable putrescine-ornithine antiporter.
DB00229	Cefotiam may increase the anticoagulant activities of Acenocoumarol.	Cefotiam	Q07X68	Shewanella frigidimarina (strain NCIMB 400).	3	475.147	Cell wall formation. {ECO:0000255|HAMAP-Rule:MF_00766}.
DB03147	This compound belongs to the class of organic compounds known as flavin nucleotides. These are nucleotides containing a flavin moiety. Flavin is a compound that contains the tricyclic isoalloxazine ring system, which bears 2 oxo groups at the 2- and 4-positions.	Flavin adenine dinucleotide	B5RDG6	Salmonella gallinarum (strain 287/91 / NCTC 13346).	3	468.388	One of at least two accessory proteins for anaerobicnitric oxide (NO) reductase. Reduces the rubredoxin moiety of NOreductase. {ECO:0000255|HAMAP-Rule:MF_01313}.
DB00128	One of the non-essential amino acids commonly occurring in the L-form. It is found in animals and plants, especially in sugar cane and sugar beets. It may be a neurotransmitter. [PubChem]	L-Aspartic Acid	Q5LX75	Ruegeria pomeroyi (strain ATCC 700808 / DSM 15171 / DSS-3)(Silicibacter pomeroyi).	3	481.239
DB08820	The serum concentration of Sonidegib can be increased when it is combined with Ivacaftor.	Ivacaftor	P0AAG6	Escherichia coli O6:H1 (strain CFT073 / ATCC 700928 / UPEC).	3	481.095
DB04868	The serum concentration of Sonidegib can be increased when it is combined with Nilotinib.	Nilotinib	P75524	Mycoplasma pneumoniae (strain ATCC 29342 / M129).	3	472.142
DB01602	Bacampicillin is a prodrug of ampicillin and is microbiologically inactive. It is absorbed following oral administration. During absorption from the gastrointestinal tract, bacampicillin is hydrolyzed by esterases present in the intestinal wall. It is microbiologically active as ampicillin, and exerts a bactericidal action through the inhibition of the biosynthesis of cell wall mucopeptides. It i…	Bacampicillin	Q12Q34	Shewanella denitrificans (strain OS217 / ATCC BAA-1090 / DSM 15013).	3	488.509	Cell wall formation. {ECO:0000255|HAMAP-Rule:MF_00766}.
DB01216	cell body fiber	Steroid_dh	A5U6Y1	Mycobacterium tuberculosis (strain ATCC 25177 / H37Ra).	3	477.975
DB00731	The serum concentration of Nateglinide can be increased when it is combined with Stiripentol.	Nateglinide	Q8X4L6	Escherichia coli O157:H7.	3	495.88	Part of the ABC transporter complex NikABCDE involved innickel import. Responsible for energy coupling to the transportsystem. {ECO:0000255|HAMAP-Rule:MF_01712}.
DB00560	The serum concentration of Warfarin can be increased when it is combined with Tigecycline.	Tigecycline	Q1CY73	Myxococcus xanthus (strain DK 1622).	3	491.21	Binds 16S rRNA, required for the assembly of 30Sparticles and may also be responsible for determining theconformation of the 16S rRNA at the A site. {ECO:0000255|HAMAP-Rule:MF_00537}.
DB00672	Chlorpropamide may increase the hypoglycemic activities of Insulin degludec.	Chlorpropamide	Q9WYC4	Thermotoga maritima (strain ATCC 43589 / MSB8 / DSM 3109 / JCM 10099).	1	468.638
DB01369	Quinupristin/dalfopristin is a combination of two antibiotics used to treat infections by staphylococci and by vancomycin-resistant Enterococcus faecium. Dalfopristin inhibits the early phase of protein synthesis in the bacterial ribosome and quinupristin inhibits the late phase of protein synthesis. The combination of the two components acts synergistically and is more effective in vitro than ea…	Quinupristin	A9VP82	Bacillus weihenstephanensis (strain KBAB4).	3	485.536	This protein binds specifically to 23S rRNA; its bindingis stimulated by other ribosomal proteins, e.g. L4, L17, and L20.It is important during the early stages of 50S assembly. It makesmultiple contacts with different domains of the 23S rRNA in theassembled 50S subunit and ribosome (By similarity).{ECO:0000255|HAMAP-Rule:MF_01331}.The globular domain of the protein is located near thepolypeptide…
DB00456	Cefalotin may increase the anticoagulant activities of Acenocoumarol.	Cefalotin	Q1BZB0	Burkholderia cenocepacia (strain AU 1054).	3	479.508	Cell wall formation. {ECO:0000255|HAMAP-Rule:MF_00766}.
DB01120	Gliclazide may increase the hypoglycemic activities of Insulin degludec.	Gliclazide	P77509	Escherichia coli (strain K12).	3	469.129	Probably part of a binding-protein-dependent transportsystem YphDEF. Probably responsible for energy coupling to thetransport system.
DB09050	The therapeutic efficacy of Sodium picosulfate can be decreased when used in combination with Ceftolozane.	Ceftolozane	B1YSX5	Burkholderia ambifaria (strain MC40-6).	3	469.389	Cell wall formation. {ECO:0000255|HAMAP-Rule:MF_00766}.
DB00128	One of the non-essential amino acids commonly occurring in the L-form. It is found in animals and plants, especially in sugar cane and sugar beets. It may be a neurotransmitter. [PubChem]	L-Aspartic Acid	Q7N0A2	Photorhabdus luminescens subsp. laumondii (strain DSM 15139 / CIP105565 / TT01).	3	495.918	Involved in the import of serine and threonine into thecell, with the concomitant import of sodium (symport system).{ECO:0000255|HAMAP-Rule:MF_01582}.
DB00254	The serum concentration of Doxycycline can be decreased when it is combined with Bismuth Subcitrate.	Doxycycline	Q31N52	Synechococcus elongatus (strain PCC 7942) (Anacystis nidulans R2).	3	472.736	One of the primary rRNA binding proteins, it bindsdirectly to 16S rRNA where it nucleates assembly of the body ofthe 30S subunit. {ECO:0000255|HAMAP-Rule:MF_01306}.With S5 and S12 plays an important role in translationalaccuracy. {ECO:0000255|HAMAP-Rule:MF_01306}.
DB09078	Ivabradine may increase the QTc-prolonging activities of Lenvatinib.	Lenvatinib	Q97PA9	Streptococcus pneumoniae serotype 4 (strain ATCC BAA-334 / TIGR4).	1	479.915	Protein kinase involved in signal transduction pathwaysthat regulate various cellular processes. Likely sensesintracellular peptidoglycan subunits present in the cell divisionsepta of actively growing cells; thus, intracellular unlinkedpeptidoglycan may serve as the signal molecules that trigger StkPphosphorylation activity on a set of substrates. Plays a crucialrole in the regulation of cell sha…
DB00672	Chlorpropamide may increase the hypoglycemic activities of Insulin degludec.	Chlorpropamide	Q57CD8	Brucella abortus biovar 1 (strain 9-941).	3	473.197	Probably part of an ABC transporter complex. Responsiblefor energy coupling to the transport system (By similarity).{ECO:0000250}.
DB01627	The serum concentration of Doxofylline can be increased when it is combined with Lincomycin.	Lincomycin	Q2IXS2	Rhodopseudomonas palustris (strain HaA2).	3	490.094	Forms part of the ribosomal stalk, playing a centralrole in the interaction of the ribosome with GTP-bound translationfactors. {ECO:0000255|HAMAP-Rule:MF_00362}.
DB00798	The therapeutic efficacy of Sodium picosulfate can be decreased when used in combination with Gentamicin.	Gentamicin	B5YG52	Thermodesulfovibrio yellowstonii (strain ATCC 51303 / DSM 11347 /YP87).	3	470.492	With S4 and S5 plays an important role in translationalaccuracy. {ECO:0000255|HAMAP-Rule:MF_00403}.Interacts with and stabilizes bases of the 16S rRNA thatare involved in tRNA selection in the A site and with the mRNAbackbone. Located at the interface of the 30S and 50S subunits, ittraverses the body of the 30S subunit contacting proteins on theother side and probably holding the rRNA structure t…
DB00479	The therapeutic efficacy of Sodium picosulfate can be decreased when used in combination with Amikacin.	Amikacin	A5ELN2	Bradyrhizobium sp. (strain BTAi1 / ATCC BAA-1182).	3	495.541	With S4 and S5 plays an important role in translationalaccuracy. {ECO:0000255|HAMAP-Rule:MF_00403}.Interacts with and stabilizes bases of the 16S rRNA thatare involved in tRNA selection in the A site and with the mRNAbackbone. Located at the interface of the 30S and 50S subunits, ittraverses the body of the 30S subunit contacting proteins on theother side and probably holding the rRNA structure t…
DB01599	A drug used to lower LDL and HDL cholesterol yet has little effect on serum-triglyceride or VLDL cholesterol. (From Martindale, The Extra Pharmacopoeia, 30th ed, p993).	Probucol	Q02SA6	Pseudomonas aeruginosa (strain UCBPP-PA14).	3	478.763	Part of the ABC transporter complex TauABC involved intaurine import. Responsible for energy coupling to the transportsystem. {ECO:0000255|HAMAP-Rule:MF_01714}.
DB01211	The therapeutic efficacy of Sodium picosulfate can be decreased when used in combination with Clarithromycin.	Clarithromycin	Q2FH51	Staphylococcus aureus (strain USA300).	3	469.957	Part of the ABC transporter complex PstSACB involved inphosphate import. Responsible for energy coupling to the transportsystem. {ECO:0000255|HAMAP-Rule:MF_01702}.
DB00731	The serum concentration of Nateglinide can be increased when it is combined with Stiripentol.	Nateglinide	Q6YRJ4	Onion yellows phytoplasma (strain OY-M).	3	481.768	Probably part of an ABC transporter complex. Responsiblefor energy coupling to the transport system (By similarity).{ECO:0000250}.
DB03615	Avibactam may increase the nephrotoxic activities of Ribostamycin.	Ribostamycin	B8D9V2	Buchnera aphidicola subsp. Acyrthosiphon pisum (strain 5A).	3	472.089	With S4 and S5 plays an important role in translationalaccuracy. {ECO:0000255|HAMAP-Rule:MF_00403}.Interacts with and stabilizes bases of the 16S rRNA thatare involved in tRNA selection in the A site and with the mRNAbackbone. Located at the interface of the 30S and 50S subunits, ittraverses the body of the 30S subunit contacting proteins on theother side and probably holding the rRNA structure t…
DB00778	ribosome	Ribosomal_L10	Q47YG8	Colwellia psychrerythraea (strain 34H / ATCC BAA-681) (Vibriopsychroerythus).	3	496.498	Part of the ABC transporter complex LolCDE involved inthe translocation of mature outer membrane-directed lipoproteins,from the inner membrane to the periplasmic chaperone, LolA.Responsible for the formation of the LolA-lipoprotein complex inan ATP-dependent manner. {ECO:0000255|HAMAP-Rule:MF_01708}.
DB03615	Avibactam may increase the nephrotoxic activities of Ribostamycin.	Ribostamycin	Q03EB2	Pediococcus pentosaceus (strain ATCC 25745 / 183-1w).	3	480.654	With S4 and S5 plays an important role in translationalaccuracy. {ECO:0000255|HAMAP-Rule:MF_00403}.Interacts with and stabilizes bases of the 16S rRNA thatare involved in tRNA selection in the A site and with the mRNAbackbone. Located at the interface of the 30S and 50S subunits, ittraverses the body of the 30S subunit contacting proteins on theother side and probably holding the rRNA structure t…
DB00199	The serum concentration of Doxofylline can be increased when it is combined with Erythromycin.	Erythromycin	Q0AUL1	Syntrophomonas wolfei subsp. wolfei (strain DSM 2245B / Goettingen).	3	471.379	ATP-binding (A) component of a common energy-couplingfactor (ECF) ABC-transporter complex. Unlike classic ABCtransporters this ECF transporter provides the energy necessary totransport a number of different substrates. {ECO:0000255|HAMAP-Rule:MF_01710}.
DB00174	A non-essential amino acid that is involved in the metabolic control of cell functions in nerve and brain tissue. It is biosynthesized from aspartic acid and ammonia by asparagine synthetase. (From Concise Encyclopedia Biochemistry and Molecular Biology, 3rd ed)	L-Asparagine	A3N0C9	Actinobacillus pleuropneumoniae serotype 5b (strain L20).	3	490.045	Involved in the import of serine and threonine into thecell, with the concomitant import of sodium (symport system).{ECO:0000255|HAMAP-Rule:MF_01582}.
DB00759	The serum concentration of Tetracycline can be decreased when it is combined with Bismuth Subcitrate.	Tetracycline	B2S665	Brucella abortus (strain S19).	3	473.115	One of the primary rRNA binding proteins, it bindsdirectly to 16S rRNA central domain where it helps coordinateassembly of the platform of the 30S subunit. {ECO:0000255|HAMAP-Rule:MF_01302}.
DB00128	One of the non-essential amino acids commonly occurring in the L-form. It is found in animals and plants, especially in sugar cane and sugar beets. It may be a neurotransmitter. [PubChem]	L-Aspartic Acid	A4YWG4	Bradyrhizobium sp. (strain ORS278).	3	488.256
DB00887	Molsidomine may increase the hypotensive activities of Bumetanide.	Bumetanide	Q1C2S1	Yersinia pestis bv. Antiqua (strain Antiqua).	3	479.299	Part of the ABC transporter complex TauABC involved intaurine import. Responsible for energy coupling to the transportsystem. {ECO:0000255|HAMAP-Rule:MF_01714}.
DB00207	The therapeutic efficacy of Sodium picosulfate can be decreased when used in combination with Azithromycin.	Azithromycin	Q1BDA2	Mycobacterium sp. (strain MCS).	3	481.205	This protein binds specifically to 23S rRNA; its bindingis stimulated by other ribosomal proteins, e.g. L4, L17, and L20.It is important during the early stages of 50S assembly. It makesmultiple contacts with different domains of the 23S rRNA in theassembled 50S subunit and ribosome (By similarity).{ECO:0000255|HAMAP-Rule:MF_01331}.The globular domain of the protein is located near thepolypeptide…
DB01411	The serum concentration of Pranlukast can be increased when it is combined with Cobicistat.	Pranlukast	Q9HYV6	Pseudomonas aeruginosa (strain ATCC 15692 / PAO1 / 1C / PRS 101 / LMG12228).	3	485.753
DB00778	ribosome	Ribosomal_L10	B7NTS2	Escherichia coli O7:K1 (strain IAI39 / ExPEC).	3	482.339	Part of the ABC transporter complex BtuCDF involved invitamin B12 import. Responsible for energy coupling to thetransport system. {ECO:0000255|HAMAP-Rule:MF_01005}.
DB01065	Melatonin may decrease the antihypertensive activities of Clevidipine.	Melatonin	A7ZSM7	Escherichia coli O139:H28 (strain E24377A / ETEC).	3	485.415	Regulatory subunit of a potassium efflux system thatconfers protection against electrophiles. Required for fullactivity of KefB. {ECO:0000255|HAMAP-Rule:MF_01415}.
DB00560	The serum concentration of Warfarin can be increased when it is combined with Tigecycline.	Tigecycline	Q8XV08	Ralstonia solanacearum (strain GMI1000) (Pseudomonas solanacearum).	3	473.202	With S4 and S5 plays an important role in translationalaccuracy. {ECO:0000255|HAMAP-Rule:MF_00403}.Interacts with and stabilizes bases of the 16S rRNA thatare involved in tRNA selection in the A site and with the mRNAbackbone. Located at the interface of the 30S and 50S subunits, ittraverses the body of the 30S subunit contacting proteins on theother side and probably holding the rRNA structure t…
DB00778	ribosome	Ribosomal_L10	B5BA33	Salmonella paratyphi A (strain AKU_12601).	3	489.758	Part of the ABC transporter complex BtuCDF involved invitamin B12 import. Responsible for energy coupling to thetransport system. {ECO:0000255|HAMAP-Rule:MF_01005}.
DB00479	The therapeutic efficacy of Sodium picosulfate can be decreased when used in combination with Amikacin.	Amikacin	A0Q4H9	Francisella tularensis subsp. novicida (strain U112).	3	479.585	With S4 and S5 plays an important role in translationalaccuracy. {ECO:0000255|HAMAP-Rule:MF_00403}.Interacts with and stabilizes bases of the 16S rRNA thatare involved in tRNA selection in the A site and with the mRNAbackbone. Located at the interface of the 30S and 50S subunits, ittraverses the body of the 30S subunit contacting proteins on theother side and probably holding the rRNA structure t…
DB00955	Avibactam may increase the nephrotoxic activities of Netilmicin.	Netilmicin	Q57CQ3	Brucella abortus biovar 1 (strain 9-941).	3	496.615	With S4 and S5 plays an important role in translationalaccuracy. {ECO:0000255|HAMAP-Rule:MF_00403}.Interacts with and stabilizes bases of the 16S rRNA thatare involved in tRNA selection in the A site and with the mRNAbackbone. Located at the interface of the 30S and 50S subunits, ittraverses the body of the 30S subunit contacting proteins on theother side and probably holding the rRNA structure t…
DB00207	The therapeutic efficacy of Sodium picosulfate can be decreased when used in combination with Azithromycin.	Azithromycin	B8DNA1	Desulfovibrio vulgaris (strain Miyazaki F / DSM 19637).	3	513.532	This protein binds specifically to 23S rRNA; its bindingis stimulated by other ribosomal proteins, e.g. L4, L17, and L20.It is important during the early stages of 50S assembly. It makesmultiple contacts with different domains of the 23S rRNA in theassembled 50S subunit and ribosome (By similarity).{ECO:0000255|HAMAP-Rule:MF_01331}.The globular domain of the protein is located near thepolypeptide…
DB00102	Becaplermin is produced by recombinant DNA technology by insertion of the gene for the B chain of platelet derived growth factor (PDGF) into the yeast, Saccharomyces cerevisiae. Becaplermin has a molecular weight of approximately 25 KD and is a homodimer composed of two identical polypeptide chains that are bound together by disulfide bonds	Becaplermin	P75524	Mycoplasma pneumoniae (strain ATCC 29342 / M129).	3	472.142
DB01361	A macrolide antibiotic that is similar to erythromycin.	Troleandomycin	Q7C3S2	Enterococcus faecalis (strain ATCC 700802 / V583).	3	486.393
DB00731	The serum concentration of Nateglinide can be increased when it is combined with Stiripentol.	Nateglinide	P47311	Mycoplasma genitalium (strain ATCC 33530 / G-37 / NCTC 10195).	3	475.168
DB00160	A non-essential amino acid that occurs in high levels in its free state in plasma. It is produced from pyruvate by transamination. It is involved in sugar and acid metabolism, increases immunity, and provides energy for muscle tissue, brain, and the central nervous system. [PubChem]	L-Alanine	B5EX40	Salmonella agona (strain SL483).	3	480.483
DB01067	The serum concentration of Glipizide can be decreased when it is combined with Lumacaftor.	Glipizide	Q57243	Haemophilus influenzae (strain ATCC 51907 / DSM 11121 / KW20 / Rd).	3	474.676
DB01332	Ceftizoxime may increase the anticoagulant activities of Acenocoumarol.	Ceftizoxime	Q88CS3	Pseudomonas putida (strain KT2440).	3	469.545	Cell wall formation. {ECO:0000255|HAMAP-Rule:MF_00766}.
DB00171	An adenine nucleotide containing three phosphate groups esterified to the sugar moiety. In addition to its crucial roles in metabolism adenosine triphosphate is a neurotransmitter. [PubChem]	Adenosine triphosphate	Q5E5I1	Vibrio fischeri (strain ATCC 700601 / ES114).	3	469.027	Part of the ABC transporter complex HmuTUV involved inhemin import. Responsible for energy coupling to the transportsystem. {ECO:0000255|HAMAP-Rule:MF_01718}.
DB01050	The risk or severity of adverse effects can be increased when Talniflumate is combined with Ibuprofen.	Ibuprofen	Q0VQP5	Alcanivorax borkumensis (strain ATCC 700651 / DSM 11573 / NCIMB 13689/ SK2).	3	469.473	Involved in lipid A export and possibly also inglycerophospholipid export and for biogenesis of the outermembrane. Transmembrane domains (TMD) form a pore in the innermembrane and the ATP-binding domain (NBD) is responsible forenergy generation. {ECO:0000255|HAMAP-Rule:MF_01703}.
DB00778	ribosome	Ribosomal_L10	Q66FK0	Yersinia pseudotuberculosis serotype I (strain IP32953).	3	484.921	Part of the ABC transporter complex HmuTUV involved inhemin import. Responsible for energy coupling to the transportsystem. {ECO:0000255|HAMAP-Rule:MF_01718}.
DB04941	Crofelemer, previously known as the investigational drug SP-303, is a novel proanthocyanidin purified from the bark latex of the Amazonian Croton tree &lt;i&gt;Croton lechleri&lt;/i&gt;. It is marketed under the brand name Fulyzaq and indicated for the symptomatic treatment of non-infectious diarrhea in adult patients with HIV/AIDS who are taking antiretroviral therapy.	Crofelemer	P63352	Salmonella typhi.	3	490.71	Part of the ABC transporter complex BtuCDF involved invitamin B12 import. Responsible for energy coupling to thetransport system. {ECO:0000255|HAMAP-Rule:MF_01005}.
DB00731	The serum concentration of Nateglinide can be increased when it is combined with Stiripentol.	Nateglinide	Q14H97	Francisella tularensis subsp. tularensis (strain FSC 198).	3	490.123	Part of the ABC transporter complex MetNIQ involved inmethionine import. Responsible for energy coupling to thetransport system. {ECO:0000255|HAMAP-Rule:MF_01719}.
DB00479	The therapeutic efficacy of Sodium picosulfate can be decreased when used in combination with Amikacin.	Amikacin	A1T059	Psychromonas ingrahamii (strain 37).	3	479.073	With S4 and S5 plays an important role in translationalaccuracy. {ECO:0000255|HAMAP-Rule:MF_00403}.Interacts with and stabilizes bases of the 16S rRNA thatare involved in tRNA selection in the A site and with the mRNAbackbone. Located at the interface of the 30S and 50S subunits, ittraverses the body of the 30S subunit contacting proteins on theother side and probably holding the rRNA structure t…
DB00129	mitochondrion	Aminotran_3	A1W085	Campylobacter jejuni subsp. jejuni serotype O:23/36 (strain 81-176).	3	470.347
DB00731	The serum concentration of Nateglinide can be increased when it is combined with Stiripentol.	Nateglinide	Q6MIP7	Bdellovibrio bacteriovorus (strain ATCC 15356 / DSM 50701 / NCIB 9529/ HD100).	3	476.519	Part of the ABC transporter complex PhnCDE involved inphosphonates import. Responsible for energy coupling to thetransport system. {ECO:0000255|HAMAP-Rule:MF_01713}.
DB08820	The serum concentration of Sonidegib can be increased when it is combined with Ivacaftor.	Ivacaftor	Q5PIA5	Salmonella paratyphi A (strain ATCC 9150 / SARB42).	3	481.32	Part of the ABC transporter complex ZnuABC involved inzinc import. Responsible for energy coupling to the transportsystem. {ECO:0000255|HAMAP-Rule:MF_01725}.
DB01211	The therapeutic efficacy of Sodium picosulfate can be decreased when used in combination with Clarithromycin.	Clarithromycin	Q1IEK7	Pseudomonas entomophila (strain L48).	3	481.49	Part of the ABC transporter complex PhnCDE involved inphosphonates import. Responsible for energy coupling to thetransport system. {ECO:0000255|HAMAP-Rule:MF_01713}.
DB00845	oxidoreductase activity	HI0933_like	Q6FCW7	Acinetobacter baylyi (strain ATCC 33305 / BD413 / ADP1).	3	474.328	Part of the ABC transporter complex PstSACB involved inphosphate import. Responsible for energy coupling to the transportsystem. {ECO:0000255|HAMAP-Rule:MF_01702}.
DB09053	Omega-3-acid ethyl esters may increase the antiplatelet activities of Ibrutinib.	Ibrutinib	Q9CEF5	Lactococcus lactis subsp. lactis (strain IL1403) (Streptococcuslactis).	3	469.318
DB00155	Citrulline is an amino acid. It is made from ornithine and carbamoyl phosphate in one of the central reactions in the urea cycle. It is also produced from arginine as a by-product of the reaction catalyzed by NOS family. Its name is derived from citrullus, the Latin word for watermelon, from which it was first isolated.	L-Citrulline	B1XEM6	Escherichia coli (strain K12 / DH10B).	3	470.648
DB00914	A biguanide hypoglycemic agent with actions and uses similar to those of metformin. Although it is generally considered to be associated with an unacceptably high incidence of lactic acidosis, often fatal, it is still available in some countries. (From Martindale, The Extra Pharmacopoeia, 30th ed, p290)	Phenformin	A0QQK3	Mycobacterium smegmatis (strain ATCC 700084 / mc(2)155).	1	468.104
DB00634	The risk or severity of adverse effects can be increased when Sulfacetamide is combined with Mecamylamine.	Sulfacetamide	P43777	Haemophilus influenzae (strain ATCC 51907 / DSM 11121 / KW20 / Rd).	1	487.17
DB01627	The serum concentration of Doxofylline can be increased when it is combined with Lincomycin.	Lincomycin	Q2G0N9	Staphylococcus aureus (strain NCTC 8325).	3	471.345	Forms part of the ribosomal stalk, playing a centralrole in the interaction of the ribosome with GTP-bound translationfactors. {ECO:0000255|HAMAP-Rule:MF_00362}.
DB08820	The serum concentration of Sonidegib can be increased when it is combined with Ivacaftor.	Ivacaftor	P0A9X2	Escherichia coli O6:H1 (strain CFT073 / ATCC 700928 / UPEC).	3	474.44	Part of the ABC transporter complex ZnuABC involved inzinc import. Responsible for energy coupling to the transportsystem. {ECO:0000255|HAMAP-Rule:MF_01725}.
DB04877	Voacamine is an alkaloid isolated from the bark of the &lt;i&gt;Pescheria fuchsiae folia&lt;/i&gt; tree. It is an antimalarial drug approved for use in several African countries. Voacamine is also under investigation for use in modulating multidrug-resistance in tumor cells.	Voacamine	Q0S0X2	Rhodococcus jostii (strain RHA1).	3	482.191	Part of the ABC transporter complex SsuABC involved inaliphatic sulfonates import. Responsible for energy coupling tothe transport system. {ECO:0000255|HAMAP-Rule:MF_01724}.
DB01254	Dasatinib may increase the hepatotoxic activities of Propacetamol.	Dasatinib	P54738	Myxococcus xanthus.	2	471.543	Pkn5 and pkn6 may have reciprocal roles in growth anddevelopment. Pkn6 may be a transmembrane sensor of externalsignals for development.
DB09069	Trimetazidine is a drug for angina pectoris sold under the brand name Vastarel MR. Trimetazidine is described as the first cytoprotective anti-ischemic agent developed and marketed by Laboratoires Servier (France). Trimetazidine is an anti-ischemic (anti-anginal) metabolic agent, which improves myocardial glucose utilization through inhibition of long-chain 3-ketoacyl CoA thiolase activity, which…	Trimetazidine	Q31YB6	Shigella boydii serotype 4 (strain Sb227).	3	471.032	Catalyzes the final step of fatty acid oxidation inwhich acetyl-CoA is released and the CoA ester of a fatty acid twocarbons shorter is formed. {ECO:0000255|HAMAP-Rule:MF_01618}.
DB08875	The serum concentration of Cabozantinib can be increased when it is combined with Stiripentol.	Cabozantinib	P75524	Mycoplasma pneumoniae (strain ATCC 29342 / M129).	3	472.142
DB00845	oxidoreductase activity	HI0933_like	Q8FJ95	Escherichia coli O6:H1 (strain CFT073 / ATCC 700928 / UPEC).	3	477.764	Part of the ABC transporter complex SsuABC involved inaliphatic sulfonates import. Responsible for energy coupling tothe transport system. {ECO:0000255|HAMAP-Rule:MF_01724}.
DB00160	A non-essential amino acid that occurs in high levels in its free state in plasma. It is produced from pyruvate by transamination. It is involved in sugar and acid metabolism, increases immunity, and provides energy for muscle tissue, brain, and the central nervous system. [PubChem]	L-Alanine	A3N0C9	Actinobacillus pleuropneumoniae serotype 5b (strain L20).	3	490.045	Involved in the import of serine and threonine into thecell, with the concomitant import of sodium (symport system).{ECO:0000255|HAMAP-Rule:MF_01582}.
DB00993	Enalaprilat may increase the myelosuppressive activities of Azathioprine.	Azathioprine	P57291	Buchnera aphidicola subsp. Acyrthosiphon pisum (strain APS)(Acyrthosiphon pisum symbiotic bacterium).	3	477.565	Acts preferentially on hypoxanthine; has very lowactivity towards guanine. Inactive towards xanthine (Bysimilarity). {ECO:0000250}.
DB02325	An isomer of 1-propanol. It is a colorless liquid having disinfectant properties. It is used in the manufacture of acetone and its derivatives and as a solvent. Topically, it is used as an antiseptic. [PubChem]	Isopropyl Alcohol	Q9PC02	Xylella fastidiosa (strain 9a5c).	3	474.569
DB00207	The therapeutic efficacy of Sodium picosulfate can be decreased when used in combination with Azithromycin.	Azithromycin	C0MCB5	Streptococcus equi subsp. zooepidemicus (strain H70).	3	496.142	This protein binds specifically to 23S rRNA; its bindingis stimulated by other ribosomal proteins, e.g. L4, L17, and L20.It is important during the early stages of 50S assembly. It makesmultiple contacts with different domains of the 23S rRNA in theassembled 50S subunit and ribosome (By similarity).{ECO:0000255|HAMAP-Rule:MF_01331}.The globular domain of the protein is located near thepolypeptide…
DB00417	Phenoxymethylpenicillin may increase the anticoagulant activities of Acenocoumarol.	Phenoxymethylpenicillin	A0K4E0	Burkholderia cenocepacia (strain HI2424).	3	479.508	Cell wall formation. {ECO:0000255|HAMAP-Rule:MF_00766}.
DB00607	The serum concentration of Rolapitant can be decreased when it is combined with Nafcillin.	Nafcillin	Q0VLR6	Alcanivorax borkumensis (strain ATCC 700651 / DSM 11573 / NCIMB 13689/ SK2).	3	482.947	Cell wall formation. {ECO:0000255|HAMAP-Rule:MF_00766}.
DB01211	The therapeutic efficacy of Sodium picosulfate can be decreased when used in combination with Clarithromycin.	Clarithromycin	Q9KSL1	Vibrio cholerae serotype O1 (strain ATCC 39315 / El Tor Inaba N16961).	3	479.644	Part of the ABC transporter complex BtuCDF involved invitamin B12 import. Responsible for energy coupling to thetransport system. {ECO:0000255|HAMAP-Rule:MF_01005}.
DB00672	Chlorpropamide may increase the hypoglycemic activities of Insulin degludec.	Chlorpropamide	Q8FZV2	Brucella suis biovar 1 (strain 1330).	3	474.903	Probably part of an ABC transporter complex. Responsiblefor energy coupling to the transport system (By similarity).{ECO:0000250}.
DB03147	This compound belongs to the class of organic compounds known as flavin nucleotides. These are nucleotides containing a flavin moiety. Flavin is a compound that contains the tricyclic isoalloxazine ring system, which bears 2 oxo groups at the 2- and 4-positions.	Flavin adenine dinucleotide	A7ZQE0	Escherichia coli O139:H28 (strain E24377A / ETEC).	3	468.213	One of at least two accessory proteins for anaerobicnitric oxide (NO) reductase. Reduces the rubredoxin moiety of NOreductase. {ECO:0000255|HAMAP-Rule:MF_01313}.
DB01306	Insulin Aspart may increase the hypoglycemic activities of Insulin degludec.	Insulin Aspart	Q04J43	Streptococcus pneumoniae serotype 2 (strain D39 / NCTC 7466).	1	480.439	Protein kinase involved in signal transduction pathwaysthat regulate various cellular processes. Likely sensesintracellular peptidoglycan subunits present in the cell divisionsepta of actively growing cells; thus, intracellular unlinkedpeptidoglycan may serve as the signal molecules that trigger StkPphosphorylation activity on a set of substrates. Plays a crucialrole in the regulation of cell sha…
DB00417	Phenoxymethylpenicillin may increase the anticoagulant activities of Acenocoumarol.	Phenoxymethylpenicillin	O24849	Acinetobacter baylyi (strain ATCC 33305 / BD413 / ADP1).	3	473.381	Cell wall formation. {ECO:0000255|HAMAP-Rule:MF_00766}.
DB01599	A drug used to lower LDL and HDL cholesterol yet has little effect on serum-triglyceride or VLDL cholesterol. (From Martindale, The Extra Pharmacopoeia, 30th ed, p993).	Probucol	Q5PIA5	Salmonella paratyphi A (strain ATCC 9150 / SARB42).	3	481.32	Part of the ABC transporter complex ZnuABC involved inzinc import. Responsible for energy coupling to the transportsystem. {ECO:0000255|HAMAP-Rule:MF_01725}.
DB01251	Gliquidone may increase the hypoglycemic activities of Insulin degludec.	Gliquidone	Q5QXD0	Idiomarina loihiensis (strain ATCC BAA-735 / DSM 15497 / L2-TR).	3	490.77	Part of the ABC transporter complex HmuTUV involved inhemin import. Responsible for energy coupling to the transportsystem. {ECO:0000255|HAMAP-Rule:MF_01718}.
DB00919	Avibactam may increase the nephrotoxic activities of Spectinomycin.	Spectinomycin	Q8KTP6	Tremblaya princeps.	3	480.296	With S4 and S5 plays an important role in translationalaccuracy. {ECO:0000255|HAMAP-Rule:MF_00403}.Interacts with and stabilizes bases of the 16S rRNA thatare involved in tRNA selection in the A site and with the mRNAbackbone. Located at the interface of the 30S and 50S subunits, ittraverses the body of the 30S subunit contacting proteins on theother side and probably holding the rRNA structure t…
DB01252	Mitiglinide is a drug for the treatment of type 2 diabetes .Mitiglinide is thought to stimulate insulin secretion by closing the ATP-sensitive K(+) (K(ATP)) channels in pancreatic beta-cells.	Mitiglinide	Q3JZP8	Streptococcus agalactiae serotype Ia (strain ATCC 27591 / A909 / CDCSS700).	3	471.682	Part of the ABC transporter complex MetNIQ involved inmethionine import. Responsible for energy coupling to thetransport system. {ECO:0000255|HAMAP-Rule:MF_01719}.
DB01087	The risk or severity of adverse effects can be increased when Primaquine is combined with Sodium Nitrite.	Primaquine	Q471X2	Cupriavidus pinatubonensis (strain JMP 134 / LMG 1197) (Ralstoniaeutropha (strain JMP 134)).	3	501.663	Catalyzes the reductive cleavage of azo bond in aromaticazo compounds to the corresponding amines. Requires NADH, but notNADPH, as an electron donor for its activity. {ECO:0000255|HAMAP-Rule:MF_01216}.
DB00759	The serum concentration of Tetracycline can be decreased when it is combined with Bismuth Subcitrate.	Tetracycline	A5CUB8	Clavibacter michiganensis subsp. michiganensis (strain NCPPB 382).	3	474.426	One of the primary rRNA binding proteins, it bindsdirectly to 16S rRNA where it nucleates assembly of the headdomain of the 30S subunit. Is located at the subunit interfaceclose to the decoding center, probably blocks exit of the E-sitetRNA. {ECO:0000255|HAMAP-Rule:MF_00480}.
DB04941	Crofelemer, previously known as the investigational drug SP-303, is a novel proanthocyanidin purified from the bark latex of the Amazonian Croton tree &lt;i&gt;Croton lechleri&lt;/i&gt;. It is marketed under the brand name Fulyzaq and indicated for the symptomatic treatment of non-infectious diarrhea in adult patients with HIV/AIDS who are taking antiretroviral therapy.	Crofelemer	Q6AM16	Desulfotalea psychrophila (strain LSv54 / DSM 12343).	3	468.315	Part of the ABC transporter complex PstSACB involved inphosphate import. Responsible for energy coupling to the transportsystem. {ECO:0000255|HAMAP-Rule:MF_01702}.
DB01061	Azlocillin may increase the anticoagulant activities of Acenocoumarol.	Azlocillin	A4JBE7	Burkholderia vietnamiensis (strain G4 / LMG 22486) (Burkholderiacepacia (strain R1808)).	3	483.48	Cell wall formation. {ECO:0000255|HAMAP-Rule:MF_00766}.
DB00778	ribosome	Ribosomal_L10	Q03203	Lactococcus lactis subsp. lactis (Streptococcus lactis).	3	470.566	Probably implicated in the export process of thelantibiotic nisin.
DB00130	The therapeutic efficacy of Lactulose can be decreased when used in combination with L-Glutamine.	L-Glutamine	P57138	Buchnera aphidicola subsp. Acyrthosiphon pisum (strain APS)(Acyrthosiphon pisum symbiotic bacterium).	3	472.63	Catalyzes the first step in hexosamine metabolism,converting fructose-6P into glucosamine-6P using glutamine as anitrogen source. {ECO:0000255|HAMAP-Rule:MF_00164}.
DB00222	Glimepiride may increase the hypoglycemic activities of Insulin degludec.	Glimepiride	Q8NQH4	Corynebacterium glutamicum (strain ATCC 13032 / DSM 20300 / JCM 1318 /LMG 3730 / NCIMB 10025).	3	469.476	Part of the ABC transporter complex PhnCDE involved inphosphonates import. Responsible for energy coupling to thetransport system. {ECO:0000255|HAMAP-Rule:MF_01713}.
DB00256	A tetracycline with a 7-chloro substitution. [PubChem]	Lymecycline	A4QBQ6	Corynebacterium glutamicum (strain R).	3	493.22	One of the primary rRNA binding proteins, it bindsdirectly to 16S rRNA where it nucleates assembly of the body ofthe 30S subunit. {ECO:0000255|HAMAP-Rule:MF_01306}.With S5 and S12 plays an important role in translationalaccuracy. {ECO:0000255|HAMAP-Rule:MF_01306}.
DB01236	Sevoflurane may increase the central nervous system depressant (CNS depressant) activities of Paraldehyde.	Sevoflurane	Q4UQF5	Xanthomonas campestris pv. campestris (strain 8004).	3	469.928	Produces ATP from ADP in the presence of a protongradient across the membrane. {ECO:0000255|HAMAP-Rule:MF_00530}.
DB01361	A macrolide antibiotic that is similar to erythromycin.	Troleandomycin	A8YXK6	Lactobacillus helveticus (strain DPC 4571).	3	471.971	One of the primary rRNA binding proteins, this proteininitially binds near the 5'-end of the 23S rRNA. It is importantduring the early stages of 50S assembly. It makes multiplecontacts with different domains of the 23S rRNA in the assembled50S subunit and ribosome. {ECO:0000255|HAMAP-Rule:MF_01328}.Forms part of the polypeptide exit tunnel.{ECO:0000255|HAMAP-Rule:MF_01328}.
DB00130	The therapeutic efficacy of Lactulose can be decreased when used in combination with L-Glutamine.	L-Glutamine	Q8KCQ2	Chlorobium tepidum (strain ATCC 49652 / DSM 12025 / NBRC 103806 /TLS).	3	469.348	Involved in the biosynthesis of ribose 1,5-bisphosphate.Catalyzes the transfer of pyrophosphoryl group from ATP to ribose-5-phosphate to yield phosphoribosyl diphosphate (PRPP) and AMP.{ECO:0000255|HAMAP-Rule:MF_00583}.
DB04877	Voacamine is an alkaloid isolated from the bark of the &lt;i&gt;Pescheria fuchsiae folia&lt;/i&gt; tree. It is an antimalarial drug approved for use in several African countries. Voacamine is also under investigation for use in modulating multidrug-resistance in tumor cells.	Voacamine	P59653	Streptococcus pneumoniae (strain ATCC BAA-255 / R6).	3	480.786	Required for induction of competence. Seems to transportthe competence-stimulating peptide (CSP) (By similarity).{ECO:0000250}.
DB00171	An adenine nucleotide containing three phosphate groups esterified to the sugar moiety. In addition to its crucial roles in metabolism adenosine triphosphate is a neurotransmitter. [PubChem]	Adenosine triphosphate	Q8Y4L8	Listeria monocytogenes serovar 1/2a (strain ATCC BAA-679 / EGD-e).	3	493.655	Part of the ABC transporter complex MetNIQ involved inmethionine import. Responsible for energy coupling to thetransport system. {ECO:0000255|HAMAP-Rule:MF_01719}.
DB00171	An adenine nucleotide containing three phosphate groups esterified to the sugar moiety. In addition to its crucial roles in metabolism adenosine triphosphate is a neurotransmitter. [PubChem]	Adenosine triphosphate	P16532	Mannheimia haemolytica (Pasteurella haemolytica).	3	483.528	Part of the ABC transporter complex LktBD involved inleukotoxin export. Transmembrane domains (TMD) form a pore in theinner membrane and the ATP-binding domain (NBD) is responsible forenergy generation (Probable). {ECO:0000305}.
DB00117	An essential amino acid that is required for the production of histamine. [PubChem]	L-Histidine	Q317R4	Desulfovibrio alaskensis (strain G20) (Desulfovibrio desulfuricans(strain G20)).	3	469.74
DB00778	ribosome	Ribosomal_L10	Q73FA7	Bacillus cereus (strain ATCC 10987 / NRS 248).	3	477.139	Forms part of the ribosomal stalk, playing a centralrole in the interaction of the ribosome with GTP-bound translationfactors. {ECO:0000255|HAMAP-Rule:MF_00362}.
DB00126	The serum concentration of Vitamin C can be decreased when it is combined with Cupric Chloride.	Vitamin C	P42086	Bacillus subtilis (strain 168).	3	470.895	Transport of xanthine in the cell.
DB02325	An isomer of 1-propanol. It is a colorless liquid having disinfectant properties. It is used in the manufacture of acetone and its derivatives and as a solvent. Topically, it is used as an antiseptic. [PubChem]	Isopropyl Alcohol	A9N6K0	Salmonella paratyphi B (strain ATCC BAA-1250 / SPB7).	3	481.584
DB01328	Cefonicid may increase the anticoagulant activities of Acenocoumarol.	Cefonicid	B1JVD0	Burkholderia cenocepacia (strain MC0-3).	3	479.689	Cell wall formation. {ECO:0000255|HAMAP-Rule:MF_00766}.
DB00479	The therapeutic efficacy of Sodium picosulfate can be decreased when used in combination with Amikacin.	Amikacin	Q1MIE6	Rhizobium leguminosarum bv. viciae (strain 3841).	3	485.951	With S4 and S5 plays an important role in translationalaccuracy. {ECO:0000255|HAMAP-Rule:MF_00403}.Interacts with and stabilizes bases of the 16S rRNA thatare involved in tRNA selection in the A site and with the mRNAbackbone. Located at the interface of the 30S and 50S subunits, ittraverses the body of the 30S subunit contacting proteins on theother side and probably holding the rRNA structure t…
DB04877	Voacamine is an alkaloid isolated from the bark of the &lt;i&gt;Pescheria fuchsiae folia&lt;/i&gt; tree. It is an antimalarial drug approved for use in several African countries. Voacamine is also under investigation for use in modulating multidrug-resistance in tumor cells.	Voacamine	Q890D1	Lactobacillus plantarum (strain ATCC BAA-793 / NCIMB 8826 / WCFS1).	3	472.933	Probably part of an ABC transporter complex. Responsiblefor energy coupling to the transport system (By similarity).{ECO:0000250}.
DB00731	The serum concentration of Nateglinide can be increased when it is combined with Stiripentol.	Nateglinide	Q3M4H6	Anabaena variabilis (strain ATCC 29413 / PCC 7937).	3	474.75	Part of the ABC transporter complex PstSACB involved inphosphate import. Responsible for energy coupling to the transportsystem. {ECO:0000255|HAMAP-Rule:MF_01702}.
DB00207	The therapeutic efficacy of Sodium picosulfate can be decreased when used in combination with Azithromycin.	Azithromycin	Q7A460	Staphylococcus aureus (strain N315).	1	498.379	This protein binds specifically to 23S rRNA; its bindingis stimulated by other ribosomal proteins, e.g. L4, L17, and L20.It is important during the early stages of 50S assembly. It makesmultiple contacts with different domains of the 23S rRNA in theassembled 50S subunit and ribosome (By similarity).{ECO:0000255|HAMAP-Rule:MF_01331}.The globular domain of the protein is located near thepolypeptide…
DB00615	The serum concentration of Rolapitant can be decreased when it is combined with Rifabutin.	Rifabutin	Q7VQC3	Blochmannia floridanus.	3	470.067	DNA-dependent RNA polymerase catalyzes the transcriptionof DNA into RNA using the four ribonucleoside triphosphates assubstrates. {ECO:0000255|HAMAP-Rule:MF_00059}.
DB00173	The serum concentration of the active metabolites of Irinotecan can be increased when Irinotecan is used in combination with Adenine.	Adenine	Q0IDW1	Synechococcus sp. (strain CC9311).	3	473.634	The RuvA-RuvB complex in the presence of ATP renaturescruciform structure in supercoiled DNA with palindromic sequence,indicating that it may promote strand exchange reactions inhomologous recombination. RuvAB is a helicase that mediates theHolliday junction migration by localized denaturation andreannealing. {ECO:0000255|HAMAP-Rule:MF_00016}.
DB00174	A non-essential amino acid that is involved in the metabolic control of cell functions in nerve and brain tissue. It is biosynthesized from aspartic acid and ammonia by asparagine synthetase. (From Concise Encyclopedia Biochemistry and Molecular Biology, 3rd ed)	L-Asparagine	B2HZB0	Acinetobacter baumannii (strain ACICU).	3	510.356	Involved in the import of serine and threonine into thecell, with the concomitant import of sodium (symport system).{ECO:0000255|HAMAP-Rule:MF_01582}.
DB01082	The therapeutic efficacy of Sodium picosulfate can be decreased when used in combination with Streptomycin.	Streptomycin	A9NEN1	Acholeplasma laidlawii (strain PG-8A).	3	483.821	With S4 and S5 plays an important role in translationalaccuracy. {ECO:0000255|HAMAP-Rule:MF_00403}.Interacts with and stabilizes bases of the 16S rRNA thatare involved in tRNA selection in the A site and with the mRNAbackbone. Located at the interface of the 30S and 50S subunits, ittraverses the body of the 30S subunit contacting proteins on theother side and probably holding the rRNA structure t…
DB00798	The therapeutic efficacy of Sodium picosulfate can be decreased when used in combination with Gentamicin.	Gentamicin	A6WHS3	Shewanella baltica (strain OS185).	3	480.163	With S4 and S5 plays an important role in translationalaccuracy. {ECO:0000255|HAMAP-Rule:MF_00403}.Interacts with and stabilizes bases of the 16S rRNA thatare involved in tRNA selection in the A site and with the mRNAbackbone. Located at the interface of the 30S and 50S subunits, ittraverses the body of the 30S subunit contacting proteins on theother side and probably holding the rRNA structure t…
DB00536	Guanidine may decrease the anticholinergic activities of Cimetropium Bromide.	Guanidine	P57888	Pasteurella multocida (strain Pm70).	3	482.019	Essential for recycling GMP and indirectly, cGMP.{ECO:0000250}.
DB01599	A drug used to lower LDL and HDL cholesterol yet has little effect on serum-triglyceride or VLDL cholesterol. (From Martindale, The Extra Pharmacopoeia, 30th ed, p993).	Probucol	P47705	Mycoplasma genitalium (strain ATCC 33530 / G-37 / NCTC 10195).	3	470.539
DB00207	The therapeutic efficacy of Sodium picosulfate can be decreased when used in combination with Azithromycin.	Azithromycin	P61067	Onion yellows phytoplasma (strain OY-M).	3	486.257	One of the primary rRNA binding proteins, this proteininitially binds near the 5'-end of the 23S rRNA. It is importantduring the early stages of 50S assembly. It makes multiplecontacts with different domains of the 23S rRNA in the assembled50S subunit and ribosome. {ECO:0000255|HAMAP-Rule:MF_01328}.Forms part of the polypeptide exit tunnel.{ECO:0000255|HAMAP-Rule:MF_01328}.
DB00222	Glimepiride may increase the hypoglycemic activities of Insulin degludec.	Glimepiride	Q6GH28	Staphylococcus aureus (strain MRSA252).	3	476.095	Part of a transport system that may be involved inoligopeptide uptake. Probably responsible for energy coupling tothe transport system. Important for S.aureus growth and survivalduring the infection process (By similarity). {ECO:0000250}.
DB00759	The serum concentration of Tetracycline can be decreased when it is combined with Bismuth Subcitrate.	Tetracycline	B8FES2	Desulfatibacillum alkenivorans (strain AK-01).	3	475.883	Binds 16S rRNA, required for the assembly of 30Sparticles and may also be responsible for determining theconformation of the 16S rRNA at the A site. {ECO:0000255|HAMAP-Rule:MF_01364}.
DB01369	Quinupristin/dalfopristin is a combination of two antibiotics used to treat infections by staphylococci and by vancomycin-resistant Enterococcus faecium. Dalfopristin inhibits the early phase of protein synthesis in the bacterial ribosome and quinupristin inhibits the late phase of protein synthesis. The combination of the two components acts synergistically and is more effective in vitro than ea…	Quinupristin	Q63HA1	Bacillus cereus (strain ZK / E33L).	3	477.139	Forms part of the ribosomal stalk, playing a centralrole in the interaction of the ribosome with GTP-bound translationfactors. {ECO:0000255|HAMAP-Rule:MF_00362}.
DB01082	The therapeutic efficacy of Sodium picosulfate can be decreased when used in combination with Streptomycin.	Streptomycin	C3MAX5	Rhizobium sp. (strain NGR234).	3	487.492	With S4 and S5 plays an important role in translationalaccuracy. {ECO:0000255|HAMAP-Rule:MF_00403}.Interacts with and stabilizes bases of the 16S rRNA thatare involved in tRNA selection in the A site and with the mRNAbackbone. Located at the interface of the 30S and 50S subunits, ittraverses the body of the 30S subunit contacting proteins on theother side and probably holding the rRNA structure t…
DB01211	The therapeutic efficacy of Sodium picosulfate can be decreased when used in combination with Clarithromycin.	Clarithromycin	Q0SFY5	Rhodococcus jostii (strain RHA1).	3	478.561	Part of the ABC transporter complex MetNIQ involved inmethionine import. Responsible for energy coupling to thetransport system. {ECO:0000255|HAMAP-Rule:MF_01719}.
DB00955	Avibactam may increase the nephrotoxic activities of Netilmicin.	Netilmicin	Q5LMR2	Ruegeria pomeroyi (strain ATCC 700808 / DSM 15171 / DSS-3)(Silicibacter pomeroyi).	3	513.73	With S4 and S5 plays an important role in translationalaccuracy. {ECO:0000255|HAMAP-Rule:MF_00403}.Interacts with and stabilizes bases of the 16S rRNA thatare involved in tRNA selection in the A site and with the mRNAbackbone. Located at the interface of the 30S and 50S subunits, ittraverses the body of the 30S subunit contacting proteins on theother side and probably holding the rRNA structure t…
DB00912	Repaglinide may increase the hypoglycemic activities of Insulin degludec.	Repaglinide	Q9HZL7	Pseudomonas aeruginosa (strain ATCC 15692 / PAO1 / 1C / PRS 101 / LMG12228).	3	486.65	Part of the ABC transporter complex LolCDE involved inthe translocation of mature outer membrane-directed lipoproteins,from the inner membrane to the periplasmic chaperone, LolA.Responsible for the formation of the LolA-lipoprotein complex inan ATP-dependent manner. {ECO:0000255|HAMAP-Rule:MF_01708}.
DB02325	An isomer of 1-propanol. It is a colorless liquid having disinfectant properties. It is used in the manufacture of acetone and its derivatives and as a solvent. Topically, it is used as an antiseptic. [PubChem]	Isopropyl Alcohol	Q87PP9	Vibrio parahaemolyticus serotype O3:K6 (strain RIMD 2210633).	3	475.829	Catalyzes the reductive cleavage of azo bond in aromaticazo compounds to the corresponding amines. Requires NADH, but notNADPH, as an electron donor for its activity. {ECO:0000255|HAMAP-Rule:MF_01216}.
DB04941	Crofelemer, previously known as the investigational drug SP-303, is a novel proanthocyanidin purified from the bark latex of the Amazonian Croton tree &lt;i&gt;Croton lechleri&lt;/i&gt;. It is marketed under the brand name Fulyzaq and indicated for the symptomatic treatment of non-infectious diarrhea in adult patients with HIV/AIDS who are taking antiretroviral therapy.	Crofelemer	Q3ILC5	Pseudoalteromonas haloplanktis (strain TAC 125).	3	469.909	Part of the ABC transporter complex PstSACB involved inphosphate import. Responsible for energy coupling to the transportsystem. {ECO:0000255|HAMAP-Rule:MF_01702}.
DB03615	Avibactam may increase the nephrotoxic activities of Ribostamycin.	Ribostamycin	A4IZT8	Francisella tularensis subsp. tularensis (strain WY96-3418).	3	488.545	With S4 and S5 plays an important role in translationalaccuracy. {ECO:0000255|HAMAP-Rule:MF_00403}.Interacts with and stabilizes bases of the 16S rRNA thatare involved in tRNA selection in the A site and with the mRNAbackbone. Located at the interface of the 30S and 50S subunits, ittraverses the body of the 30S subunit contacting proteins on theother side and probably holding the rRNA structure t…
DB01016	Glyburide may increase the hypoglycemic activities of Insulin degludec.	Glyburide	P36638	Salmonella typhimurium (strain LT2 / SGSC1412 / ATCC 700720).	3	479.468	Involved in a peptide intake transport system that playsa role in the resistance to antimicrobial peptides.
DB00199	The serum concentration of Doxofylline can be increased when it is combined with Erythromycin.	Erythromycin	Q1QX69	Chromohalobacter salexigens (strain DSM 3043 / ATCC BAA-138 / NCIMB13768).	3	470.372	Involved in lipid A export and possibly also inglycerophospholipid export and for biogenesis of the outermembrane. Transmembrane domains (TMD) form a pore in the innermembrane and the ATP-binding domain (NBD) is responsible forenergy generation. {ECO:0000255|HAMAP-Rule:MF_01703}.
DB01190	The therapeutic efficacy of Sodium picosulfate can be decreased when used in combination with Clindamycin.	Clindamycin	C5CKF1	Variovorax paradoxus (strain S110).	3	471.153	Forms part of the ribosomal stalk, playing a centralrole in the interaction of the ribosome with GTP-bound translationfactors. {ECO:0000255|HAMAP-Rule:MF_00362}.
DB01369	Quinupristin/dalfopristin is a combination of two antibiotics used to treat infections by staphylococci and by vancomycin-resistant Enterococcus faecium. Dalfopristin inhibits the early phase of protein synthesis in the bacterial ribosome and quinupristin inhibits the late phase of protein synthesis. The combination of the two components acts synergistically and is more effective in vitro than ea…	Quinupristin	Q7U4J5	Synechococcus sp. (strain WH8102).	3	487.033	This protein binds specifically to 23S rRNA; its bindingis stimulated by other ribosomal proteins, e.g. L4, L17, and L20.It is important during the early stages of 50S assembly. It makesmultiple contacts with different domains of the 23S rRNA in theassembled 50S subunit and ribosome (By similarity).{ECO:0000255|HAMAP-Rule:MF_01331}.The globular domain of the protein is located near thepolypeptide…
DB00207	The therapeutic efficacy of Sodium picosulfate can be decreased when used in combination with Azithromycin.	Azithromycin	P9WPL7	Mycobacterium tuberculosis (strain ATCC 25618 / H37Rv).	1	470.203
DB01016	Glyburide may increase the hypoglycemic activities of Insulin degludec.	Glyburide	Q0T3U8	Shigella flexneri serotype 5b (strain 8401).	3	472.12	Part of the ABC transporter complex ZnuABC involved inzinc import. Responsible for energy coupling to the transportsystem. {ECO:0000255|HAMAP-Rule:MF_01725}.
DB00199	The serum concentration of Doxofylline can be increased when it is combined with Erythromycin.	Erythromycin	B2IS41	Streptococcus pneumoniae (strain CGSP14).	3	483.039	One of the primary rRNA binding proteins, this proteininitially binds near the 5'-end of the 23S rRNA. It is importantduring the early stages of 50S assembly. It makes multiplecontacts with different domains of the 23S rRNA in the assembled50S subunit and ribosome. {ECO:0000255|HAMAP-Rule:MF_01328}.Forms part of the polypeptide exit tunnel.{ECO:0000255|HAMAP-Rule:MF_01328}.
DB01369	Quinupristin/dalfopristin is a combination of two antibiotics used to treat infections by staphylococci and by vancomycin-resistant Enterococcus faecium. Dalfopristin inhibits the early phase of protein synthesis in the bacterial ribosome and quinupristin inhibits the late phase of protein synthesis. The combination of the two components acts synergistically and is more effective in vitro than ea…	Quinupristin	Q3A9S1	Carboxydothermus hydrogenoformans (strain ATCC BAA-161 / DSM 6008 /Z-2901).	3	500.357	This protein binds specifically to 23S rRNA; its bindingis stimulated by other ribosomal proteins, e.g. L4, L17, and L20.It is important during the early stages of 50S assembly. It makesmultiple contacts with different domains of the 23S rRNA in theassembled 50S subunit and ribosome (By similarity).{ECO:0000255|HAMAP-Rule:MF_01331}.The globular domain of the protein is located near thepolypeptide…
DB00560	The serum concentration of Warfarin can be increased when it is combined with Tigecycline.	Tigecycline	Q4L3K6	Staphylococcus haemolyticus (strain JCSC1435).	3	475.86	With S4 and S5 plays an important role in translationalaccuracy. {ECO:0000255|HAMAP-Rule:MF_00403}.Interacts with and stabilizes bases of the 16S rRNA thatare involved in tRNA selection in the A site and with the mRNAbackbone. Located at the interface of the 30S and 50S subunits, ittraverses the body of the 30S subunit contacting proteins on theother side and probably holding the rRNA structure t…
DB00753	Isoflurane may increase the central nervous system depressant (CNS depressant) activities of Paraldehyde.	Isoflurane	A2C4I5	Prochlorococcus marinus (strain NATL1A).	3	468.022	Produces ATP from ADP in the presence of a protongradient across the membrane. {ECO:0000255|HAMAP-Rule:MF_00530}.
DB00448	The serum concentration of Lansoprazole can be decreased when it is combined with Siltuximab.	Lansoprazole	Q9KPZ7	Vibrio cholerae serotype O1 (strain ATCC 39315 / El Tor Inaba N16961).	3	472.588	Involved in copper export. {ECO:0000250}.
DB00171	An adenine nucleotide containing three phosphate groups esterified to the sugar moiety. In addition to its crucial roles in metabolism adenosine triphosphate is a neurotransmitter. [PubChem]	Adenosine triphosphate	Q1C951	Yersinia pestis bv. Antiqua (strain Antiqua).	3	475.676	Part of the ABC transporter complex ModABC involved inmolybdenum import. Responsible for energy coupling to thetransport system. {ECO:0000255|HAMAP-Rule:MF_01705}.
DB00887	Molsidomine may increase the hypotensive activities of Bumetanide.	Bumetanide	Q1RAS6	Escherichia coli (strain UTI89 / UPEC).	3	474.44	Part of the ABC transporter complex ZnuABC involved inzinc import. Responsible for energy coupling to the transportsystem. {ECO:0000255|HAMAP-Rule:MF_01725}.
DB00222	Glimepiride may increase the hypoglycemic activities of Insulin degludec.	Glimepiride	P63351	Salmonella typhimurium (strain LT2 / SGSC1412 / ATCC 700720).	3	490.71	Part of the ABC transporter complex BtuCDF involved invitamin B12 import. Responsible for energy coupling to thetransport system. {ECO:0000255|HAMAP-Rule:MF_01005}.
DB00912	Repaglinide may increase the hypoglycemic activities of Insulin degludec.	Repaglinide	Q1LPJ9	Cupriavidus metallidurans (strain ATCC 43123 / DSM 2839 / NBRC 102507/ CH34) (Ralstonia metallidurans).	3	476.085	Part of the ABC transporter complex LolCDE involved inthe translocation of mature outer membrane-directed lipoproteins,from the inner membrane to the periplasmic chaperone, LolA.Responsible for the formation of the LolA-lipoprotein complex inan ATP-dependent manner. {ECO:0000255|HAMAP-Rule:MF_01708}.
DB00615	The serum concentration of Rolapitant can be decreased when it is combined with Rifabutin.	Rifabutin	A1VJ40	Polaromonas naphthalenivorans (strain CJ2).	3	486.657	DNA-dependent RNA polymerase catalyzes the transcriptionof DNA into RNA using the four ribonucleoside triphosphates assubstrates. {ECO:0000255|HAMAP-Rule:MF_00059}.
DB00912	Repaglinide may increase the hypoglycemic activities of Insulin degludec.	Repaglinide	P0AAG7	Escherichia coli O157:H7.	3	481.095
DB00759	The serum concentration of Tetracycline can be decreased when it is combined with Bismuth Subcitrate.	Tetracycline	Q4ZMQ8	Pseudomonas syringae pv. syringae (strain B728a).	3	485.783	One of the primary rRNA binding proteins, it bindsdirectly to 16S rRNA central domain where it helps coordinateassembly of the platform of the 30S subunit. {ECO:0000255|HAMAP-Rule:MF_01302}.
DB01333	Cefradine may increase the anticoagulant activities of Acenocoumarol.	Cefradine	Q2K330	Rhizobium etli (strain CFN 42 / ATCC 51251).	3	471.409	Cell wall formation. {ECO:0000255|HAMAP-Rule:MF_00766}.
DB01382	Glycodiazine is used with diet to lower blood glucose by increasing the secretion of insulin from pancreas and increasing the sensitivity of peripheral tissues to insulin. The mechanism of action of glycodiazine in lowering blood glucose appears to be dependent on stimulating the release of insulin from functioning pancreatic beta cells, and increasing sensitivity of peripheral tissues to insulin…	Glycodiazine	Q6GH28	Staphylococcus aureus (strain MRSA252).	3	476.095	Part of a transport system that may be involved inoligopeptide uptake. Probably responsible for energy coupling tothe transport system. Important for S.aureus growth and survivalduring the infection process (By similarity). {ECO:0000250}.
DB04877	Voacamine is an alkaloid isolated from the bark of the &lt;i&gt;Pescheria fuchsiae folia&lt;/i&gt; tree. It is an antimalarial drug approved for use in several African countries. Voacamine is also under investigation for use in modulating multidrug-resistance in tumor cells.	Voacamine	Q4UV71	Xanthomonas campestris pv. campestris (strain 8004).	3	492.357	Part of the ABC transporter complex LolCDE involved inthe translocation of mature outer membrane-directed lipoproteins,from the inner membrane to the periplasmic chaperone, LolA.Responsible for the formation of the LolA-lipoprotein complex inan ATP-dependent manner. {ECO:0000255|HAMAP-Rule:MF_01708}.
DB01138	Sulfinpyrazone may increase the anticoagulant activities of Dabigatran etexilate.	Sulfinpyrazone	O06967	Bacillus subtilis (strain 168).	1	468.347	An efflux transporter able to transport Hoechst 33342,ethidium bromide, doxorubicin and a number of other drugs in vitrointo inside out vesicles. The endogenous substrate is unknown. Ithas been suggested that NBD dimerization induced by ATP-bindingcauses a large conformational change responsible for substratetranslocation (PubMed:18215075). Transmembrane domains (TMD) forma pore in the inner memb…
DB00207	The therapeutic efficacy of Sodium picosulfate can be decreased when used in combination with Azithromycin.	Azithromycin	Q12GX0	Polaromonas sp. (strain JS666 / ATCC BAA-500).	3	489.083	One of the primary rRNA binding proteins, this proteininitially binds near the 5'-end of the 23S rRNA. It is importantduring the early stages of 50S assembly. It makes multiplecontacts with different domains of the 23S rRNA in the assembled50S subunit and ribosome. {ECO:0000255|HAMAP-Rule:MF_01328}.Forms part of the polypeptide exit tunnel.{ECO:0000255|HAMAP-Rule:MF_01328}.
DB00560	The serum concentration of Warfarin can be increased when it is combined with Tigecycline.	Tigecycline	Q73PL9	Treponema denticola (strain ATCC 35405 / CIP 103919 / DSM 14222).	3	490.4	Binds 16S rRNA, required for the assembly of 30Sparticles and may also be responsible for determining theconformation of the 16S rRNA at the A site. {ECO:0000255|HAMAP-Rule:MF_01364}.
DB08820	The serum concentration of Sonidegib can be increased when it is combined with Ivacaftor.	Ivacaftor	Q83J77	Shigella flexneri.	3	499.217	Part of the ABC transporter complex NikABCDE involved innickel import. Responsible for energy coupling to the transportsystem. {ECO:0000255|HAMAP-Rule:MF_01712}.
DB01172	The therapeutic efficacy of Sodium picosulfate can be decreased when used in combination with Kanamycin.	Kanamycin	Q57CQ3	Brucella abortus biovar 1 (strain 9-941).	3	496.615	With S4 and S5 plays an important role in translationalaccuracy. {ECO:0000255|HAMAP-Rule:MF_00403}.Interacts with and stabilizes bases of the 16S rRNA thatare involved in tRNA selection in the A site and with the mRNAbackbone. Located at the interface of the 30S and 50S subunits, ittraverses the body of the 30S subunit contacting proteins on theother side and probably holding the rRNA structure t…
DB01361	A macrolide antibiotic that is similar to erythromycin.	Troleandomycin	A3PF46	Prochlorococcus marinus (strain MIT 9301).	3	470.144	One of the primary rRNA binding proteins, this proteininitially binds near the 5'-end of the 23S rRNA. It is importantduring the early stages of 50S assembly. It makes multiplecontacts with different domains of the 23S rRNA in the assembled50S subunit and ribosome. {ECO:0000255|HAMAP-Rule:MF_01328}.Forms part of the polypeptide exit tunnel.{ECO:0000255|HAMAP-Rule:MF_01328}.
DB00912	Repaglinide may increase the hypoglycemic activities of Insulin degludec.	Repaglinide	Q32IB5	Shigella dysenteriae serotype 1 (strain Sd197).	3	474.556	Part of the ABC transporter complex GsiABCD involved inglutathione import. Responsible for energy coupling to thetransport system (By similarity). {ECO:0000250}.
DB00798	The therapeutic efficacy of Sodium picosulfate can be decreased when used in combination with Gentamicin.	Gentamicin	Q1IFX1	Pseudomonas entomophila (strain L48).	3	469.082	With S4 and S5 plays an important role in translationalaccuracy. {ECO:0000255|HAMAP-Rule:MF_00403}.Interacts with and stabilizes bases of the 16S rRNA thatare involved in tRNA selection in the A site and with the mRNAbackbone. Located at the interface of the 30S and 50S subunits, ittraverses the body of the 30S subunit contacting proteins on theother side and probably holding the rRNA structure t…
DB04941	Crofelemer, previously known as the investigational drug SP-303, is a novel proanthocyanidin purified from the bark latex of the Amazonian Croton tree &lt;i&gt;Croton lechleri&lt;/i&gt;. It is marketed under the brand name Fulyzaq and indicated for the symptomatic treatment of non-infectious diarrhea in adult patients with HIV/AIDS who are taking antiretroviral therapy.	Crofelemer	P72477	Streptococcus mutans serotype c (strain ATCC 700610 / UA159).	3	471.587
DB00129	mitochondrion	Aminotran_3	O87319	Nostoc punctiforme (strain ATCC 29133 / PCC 73102).	3	505.462	Reversibly catalyzes the transfer of the carbamoyl groupfrom carbamoyl phosphate (CP) to the N(epsilon) atom of ornithine(ORN) to produce L-citrulline. {ECO:0000250}.
DB06696	Avibactam may increase the nephrotoxic activities of Arbekacin.	Arbekacin	P61941	Thermus thermophilus (strain HB27 / ATCC BAA-163 / DSM 7039).	1	469.435	With S4 and S5 plays an important role in translationalaccuracy. {ECO:0000250}.Interacts with and stabilizes bases of the 16S rRNA thatare involved in tRNA selection in the A site and with the mRNAbackbone. Located at the interface of the 30S and 50S subunits, ittraverses the body of the 30S subunit contacting proteins on theother side and probably holding the rRNA structure together. Thecombined…
DB01190	The therapeutic efficacy of Sodium picosulfate can be decreased when used in combination with Clindamycin.	Clindamycin	Q7W0S1	Bordetella pertussis (strain Tohama I / ATCC BAA-589 / NCTC 13251).	3	474.064	Forms part of the ribosomal stalk, playing a centralrole in the interaction of the ribosome with GTP-bound translationfactors. {ECO:0000255|HAMAP-Rule:MF_00362}.
DB00174	A non-essential amino acid that is involved in the metabolic control of cell functions in nerve and brain tissue. It is biosynthesized from aspartic acid and ammonia by asparagine synthetase. (From Concise Encyclopedia Biochemistry and Molecular Biology, 3rd ed)	L-Asparagine	B1JAB5	Pseudomonas putida (strain W619).	3	495.216	Involved in the import of serine and threonine into thecell, with the concomitant import of sodium (symport system).{ECO:0000255|HAMAP-Rule:MF_01582}.
DB00482	The risk or severity of adverse effects can be increased when Talniflumate is combined with Celecoxib.	Celecoxib	Q8DNS0	Streptococcus pneumoniae (strain ATCC BAA-255 / R6).	1	480.439	Protein kinase involved in signal transduction pathwaysthat regulate various cellular processes. Likely sensesintracellular peptidoglycan subunits present in the cell divisionsepta of actively growing cells; thus, intracellular unlinkedpeptidoglycan may serve as the signal molecules that trigger StkPphosphorylation activity on a set of substrates. Plays a crucialrole in the regulation of cell sha…
DB01124	Tolbutamide may increase the hypoglycemic activities of Insulin degludec.	Tolbutamide	Q13RD3	Burkholderia xenovorans (strain LB400).	3	472.618	Part of the ABC transporter complex SsuABC involved inaliphatic sulfonates import. Responsible for energy coupling tothe transport system. {ECO:0000255|HAMAP-Rule:MF_01724}.
DB00560	The serum concentration of Warfarin can be increased when it is combined with Tigecycline.	Tigecycline	Q5HSV2	Campylobacter jejuni (strain RM1221).	3	469.781
DB00560	The serum concentration of Warfarin can be increased when it is combined with Tigecycline.	Tigecycline	A6WHS3	Shewanella baltica (strain OS185).	3	480.163	With S4 and S5 plays an important role in translationalaccuracy. {ECO:0000255|HAMAP-Rule:MF_00403}.Interacts with and stabilizes bases of the 16S rRNA thatare involved in tRNA selection in the A site and with the mRNAbackbone. Located at the interface of the 30S and 50S subunits, ittraverses the body of the 30S subunit contacting proteins on theother side and probably holding the rRNA structure t…
DB00684	The therapeutic efficacy of Sodium picosulfate can be decreased when used in combination with Tobramycin.	Tobramycin	P66379	Xylella fastidiosa (strain 9a5c).	3	492.821	With S4 and S5 plays an important role in translationalaccuracy. {ECO:0000255|HAMAP-Rule:MF_00403}.Interacts with and stabilizes bases of the 16S rRNA thatare involved in tRNA selection in the A site and with the mRNAbackbone. Located at the interface of the 30S and 50S subunits, ittraverses the body of the 30S subunit contacting proteins on theother side and probably holding the rRNA structure t…
DB01190	The therapeutic efficacy of Sodium picosulfate can be decreased when used in combination with Clindamycin.	Clindamycin	B5ELX0	Acidithiobacillus ferrooxidans (strain ATCC 53993) (Leptospirillumferrooxidans (ATCC 53993)).	3	477.052	Forms part of the ribosomal stalk, playing a centralrole in the interaction of the ribosome with GTP-bound translationfactors. {ECO:0000255|HAMAP-Rule:MF_00362}.
DB01120	Gliclazide may increase the hypoglycemic activities of Insulin degludec.	Gliclazide	P63356	Escherichia coli O157:H7.	3	469.056	Part of the ABC transporter complex MetNIQ involved inmethionine import. Responsible for energy coupling to thetransport system. {ECO:0000255|HAMAP-Rule:MF_01719}.
DB00125	An essential amino acid that is physiologically active in the L-form. [PubChem]	L-Arginine	B7NFR0	Escherichia coli O17:K52:H18 (strain UMN026 / ExPEC).	3	469.75
DB00845	oxidoreductase activity	HI0933_like	Q21GS5	Saccharophagus degradans (strain 2-40 / ATCC 43961 / DSM 17024).	3	473.765	Part of the ABC transporter complex ModABC involved inmolybdenum import. Responsible for energy coupling to thetransport system. {ECO:0000255|HAMAP-Rule:MF_01705}.
DB00222	Glimepiride may increase the hypoglycemic activities of Insulin degludec.	Glimepiride	Q13BH6	Rhodopseudomonas palustris (strain BisB5).	3	475.052	Involved in beta-(1-->2)glucan export. Transmembranedomains (TMD) form a pore in the inner membrane and the ATP-binding domain (NBD) is responsible for energy generation (Bysimilarity). {ECO:0000250}.
DB09050	The therapeutic efficacy of Sodium picosulfate can be decreased when used in combination with Ceftolozane.	Ceftolozane	Q0VLR6	Alcanivorax borkumensis (strain ATCC 700651 / DSM 11573 / NCIMB 13689/ SK2).	3	482.947	Cell wall formation. {ECO:0000255|HAMAP-Rule:MF_00766}.
DB00199	The serum concentration of Doxofylline can be increased when it is combined with Erythromycin.	Erythromycin	Q3IGX5	Pseudoalteromonas haloplanktis (strain TAC 125).	3	468.45	Involved in lipid A export and possibly also inglycerophospholipid export and for biogenesis of the outermembrane. Transmembrane domains (TMD) form a pore in the innermembrane and the ATP-binding domain (NBD) is responsible forenergy generation. {ECO:0000255|HAMAP-Rule:MF_01703}.
DB06696	Avibactam may increase the nephrotoxic activities of Arbekacin.	Arbekacin	A8Z6I5	Campylobacter concisus (strain 13826).	3	478.862	With S4 and S5 plays an important role in translationalaccuracy. {ECO:0000255|HAMAP-Rule:MF_00403}.Interacts with and stabilizes bases of the 16S rRNA thatare involved in tRNA selection in the A site and with the mRNAbackbone. Located at the interface of the 30S and 50S subunits, ittraverses the body of the 30S subunit contacting proteins on theother side and probably holding the rRNA structure t…
DB01369	Quinupristin/dalfopristin is a combination of two antibiotics used to treat infections by staphylococci and by vancomycin-resistant Enterococcus faecium. Dalfopristin inhibits the early phase of protein synthesis in the bacterial ribosome and quinupristin inhibits the late phase of protein synthesis. The combination of the two components acts synergistically and is more effective in vitro than ea…	Quinupristin	Q50266	Aster yellows phytoplasma.	3	483.203	This protein binds specifically to 23S rRNA; its bindingis stimulated by other ribosomal proteins, e.g. L4, L17, and L20.It is important during the early stages of 50S assembly. It makesmultiple contacts with different domains of the 23S rRNA in theassembled 50S subunit and ribosome (By similarity).{ECO:0000255|HAMAP-Rule:MF_01331}.The globular domain of the protein is located near thepolypeptide…
DB01251	Gliquidone may increase the hypoglycemic activities of Insulin degludec.	Gliquidone	P08716	Escherichia coli.	1	474.851	Part of the ABC transporter complex HlyBD involved inhemolysin export. Transmembrane domains (TMD) form a pore in theinner membrane and the ATP-binding domain (NBD) is responsible forenergy generation.
DB00672	Chlorpropamide may increase the hypoglycemic activities of Insulin degludec.	Chlorpropamide	Q9I2N4	Pseudomonas aeruginosa (strain ATCC 15692 / PAO1 / 1C / PRS 101 / LMG12228).	3	468.561	Part of the ABC transporter complex ModABC involved inmolybdenum import. Responsible for energy coupling to thetransport system. {ECO:0000255|HAMAP-Rule:MF_01705}.
DB04877	Voacamine is an alkaloid isolated from the bark of the &lt;i&gt;Pescheria fuchsiae folia&lt;/i&gt; tree. It is an antimalarial drug approved for use in several African countries. Voacamine is also under investigation for use in modulating multidrug-resistance in tumor cells.	Voacamine	Q93FG6	Mannheimia haemolytica (Pasteurella haemolytica).	3	483.358	Part of the ABC transporter complex LktBD involved inleukotoxin export. Transmembrane domains (TMD) form a pore in theinner membrane and the ATP-binding domain (NBD) is responsible forenergy generation (Probable). {ECO:0000305}.
DB00171	An adenine nucleotide containing three phosphate groups esterified to the sugar moiety. In addition to its crucial roles in metabolism adenosine triphosphate is a neurotransmitter. [PubChem]	Adenosine triphosphate	Q8EB59	Shewanella oneidensis (strain MR-1).	3	473.316	Part of the ABC transporter complex HmuTUV involved inhemin import. Responsible for energy coupling to the transportsystem. {ECO:0000255|HAMAP-Rule:MF_01718}.
DB01598	The therapeutic efficacy of Sodium picosulfate can be decreased when used in combination with Imipenem.	Imipenem	Q88AF9	Pseudomonas syringae pv. tomato (strain DC3000).	3	471.715	Cell wall formation. {ECO:0000255|HAMAP-Rule:MF_00766}.
DB01017	Minocycline may increase the central nervous system depressant (CNS depressant) activities of Dexchlorpheniramine maleate.	Minocycline	Q1QDG2	Psychrobacter cryohalolentis (strain K5).	3	470.656	One of the primary rRNA binding proteins, it bindsdirectly to 16S rRNA where it nucleates assembly of the body ofthe 30S subunit. {ECO:0000255|HAMAP-Rule:MF_01306}.With S5 and S12 plays an important role in translationalaccuracy. {ECO:0000255|HAMAP-Rule:MF_01306}.
DB02325	An isomer of 1-propanol. It is a colorless liquid having disinfectant properties. It is used in the manufacture of acetone and its derivatives and as a solvent. Topically, it is used as an antiseptic. [PubChem]	Isopropyl Alcohol	Q0TFT7	Escherichia coli O6:K15:H31 (strain 536 / UPEC).	3	475.303
DB00452	Avibactam may increase the nephrotoxic activities of Framycetin.	Framycetin	B2SDY9	Francisella tularensis subsp. mediasiatica (strain FSC147).	3	488.545	With S4 and S5 plays an important role in translationalaccuracy. {ECO:0000255|HAMAP-Rule:MF_00403}.Interacts with and stabilizes bases of the 16S rRNA thatare involved in tRNA selection in the A site and with the mRNAbackbone. Located at the interface of the 30S and 50S subunits, ittraverses the body of the 30S subunit contacting proteins on theother side and probably holding the rRNA structure t…
DB00303	The therapeutic efficacy of Sodium picosulfate can be decreased when used in combination with Ertapenem.	Ertapenem	B1YSX5	Burkholderia ambifaria (strain MC40-6).	3	469.389	Cell wall formation. {ECO:0000255|HAMAP-Rule:MF_00766}.
DB01236	Sevoflurane may increase the central nervous system depressant (CNS depressant) activities of Paraldehyde.	Sevoflurane	Q83BR2	Coxiella burnetii (strain RSA 493 / Nine Mile phase I).	3	478.475	NDH-1 shuttles electrons from NADH, via FMN and iron-sulfur (Fe-S) centers, to quinones in the respiratory chain. Theimmediate electron acceptor for the enzyme in this species isbelieved to be ubiquinone. Couples the redox reaction to protontranslocation (for every two electrons transferred, four hydrogenions are translocated across the cytoplasmic membrane), and thusconserves the redox energy in…
DB04877	Voacamine is an alkaloid isolated from the bark of the &lt;i&gt;Pescheria fuchsiae folia&lt;/i&gt; tree. It is an antimalarial drug approved for use in several African countries. Voacamine is also under investigation for use in modulating multidrug-resistance in tumor cells.	Voacamine	P57552	Buchnera aphidicola subsp. Acyrthosiphon pisum (strain APS)(Acyrthosiphon pisum symbiotic bacterium).	3	470.724
DB00128	One of the non-essential amino acids commonly occurring in the L-form. It is found in animals and plants, especially in sugar cane and sugar beets. It may be a neurotransmitter. [PubChem]	L-Aspartic Acid	Q3SR25	Nitrobacter winogradskyi (strain Nb-255 / ATCC 25391).	3	492.544
DB00778	ribosome	Ribosomal_L10	B5YPZ7	Escherichia coli O157:H7 (strain EC4115 / EHEC).	3	485.44	Part of the ABC transporter complex BtuCDF involved invitamin B12 import. Responsible for energy coupling to thetransport system. {ECO:0000255|HAMAP-Rule:MF_01005}.
DB00199	The serum concentration of Doxofylline can be increased when it is combined with Erythromycin.	Erythromycin	Q6MIP7	Bdellovibrio bacteriovorus (strain ATCC 15356 / DSM 50701 / NCIB 9529/ HD100).	3	476.519	Part of the ABC transporter complex PhnCDE involved inphosphonates import. Responsible for energy coupling to thetransport system. {ECO:0000255|HAMAP-Rule:MF_01713}.
DB04877	Voacamine is an alkaloid isolated from the bark of the &lt;i&gt;Pescheria fuchsiae folia&lt;/i&gt; tree. It is an antimalarial drug approved for use in several African countries. Voacamine is also under investigation for use in modulating multidrug-resistance in tumor cells.	Voacamine	Q5HG41	Staphylococcus aureus (strain COL).	3	472.849	Part of a transport system that may be involved inoligopeptide uptake. Probably responsible for energy coupling tothe transport system. Important for S.aureus growth and survivalduring the infection process (By similarity). {ECO:0000250}.
DB01599	A drug used to lower LDL and HDL cholesterol yet has little effect on serum-triglyceride or VLDL cholesterol. (From Martindale, The Extra Pharmacopoeia, 30th ed, p993).	Probucol	Q1QBW0	Psychrobacter cryohalolentis (strain K5).	3	474.678	Involved in lipid A export and possibly also inglycerophospholipid export and for biogenesis of the outermembrane. Transmembrane domains (TMD) form a pore in the innermembrane and the ATP-binding domain (NBD) is responsible forenergy generation. {ECO:0000255|HAMAP-Rule:MF_01703}.
DB06696	Avibactam may increase the nephrotoxic activities of Arbekacin.	Arbekacin	Q9PI18	Campylobacter jejuni subsp. jejuni serotype O:2 (strain ATCC 700819 /NCTC 11168).	3	484.205	With S4 and S5 plays an important role in translationalaccuracy. {ECO:0000255|HAMAP-Rule:MF_00403}.Interacts with and stabilizes bases of the 16S rRNA thatare involved in tRNA selection in the A site and with the mRNAbackbone. Located at the interface of the 30S and 50S subunits, ittraverses the body of the 30S subunit contacting proteins on theother side and probably holding the rRNA structure t…
DB00207	The therapeutic efficacy of Sodium picosulfate can be decreased when used in combination with Azithromycin.	Azithromycin	B2IK67	Beijerinckia indica subsp. indica (strain ATCC 9039 / DSM 1715 / NCIB8712).	3	498.344	This protein binds specifically to 23S rRNA; its bindingis stimulated by other ribosomal proteins, e.g. L4, L17, and L20.It is important during the early stages of 50S assembly. It makesmultiple contacts with different domains of the 23S rRNA in theassembled 50S subunit and ribosome (By similarity).{ECO:0000255|HAMAP-Rule:MF_01331}.The globular domain of the protein is located near thepolypeptide…
DB08820	The serum concentration of Sonidegib can be increased when it is combined with Ivacaftor.	Ivacaftor	B4TGI0	Salmonella heidelberg (strain SL476).	3	490.71	Part of the ABC transporter complex BtuCDF involved invitamin B12 import. Responsible for energy coupling to thetransport system. {ECO:0000255|HAMAP-Rule:MF_01005}.
DB01124	Tolbutamide may increase the hypoglycemic activities of Insulin degludec.	Tolbutamide	P36638	Salmonella typhimurium (strain LT2 / SGSC1412 / ATCC 700720).	3	479.468	Involved in a peptide intake transport system that playsa role in the resistance to antimicrobial peptides.
DB01050	The risk or severity of adverse effects can be increased when Talniflumate is combined with Ibuprofen.	Ibuprofen	Q5WIL7	Bacillus clausii (strain KSM-K16).	3	471.706	Part of the ABC transporter complex PhnCDE involved inphosphonates import. Responsible for energy coupling to thetransport system. {ECO:0000255|HAMAP-Rule:MF_01713}.
DB00111	Humanized IgG1 Mab that binds to the human interleukin-2 receptor (anti-Tac or anti-CD25). Daclizumab is a composite of human (90%) and murine (10%) antibody sequences. The human sequences were derived from the constant domains of human IgG1 and the variable framework regions of the Eu myeloma antibody. The murine sequences were derived from the complementarity-determining regions of a murine ant…	Daclizumab	A2BT70	Prochlorococcus marinus (strain AS9601).	3	484.151	One of the essential components for the initiation ofprotein synthesis. Protects formylmethionyl-tRNA from spontaneoushydrolysis and promotes its binding to the 30S ribosomal subunits.Also involved in the hydrolysis of GTP during the formation of the70S ribosomal complex. {ECO:0000255|HAMAP-Rule:MF_00100}.
DB04941	Crofelemer, previously known as the investigational drug SP-303, is a novel proanthocyanidin purified from the bark latex of the Amazonian Croton tree &lt;i&gt;Croton lechleri&lt;/i&gt;. It is marketed under the brand name Fulyzaq and indicated for the symptomatic treatment of non-infectious diarrhea in adult patients with HIV/AIDS who are taking antiretroviral therapy.	Crofelemer	Q0BMC9	Francisella tularensis subsp. holarctica (strain OSU18).	3	491.811	Part of the ABC transporter complex MetNIQ involved inmethionine import. Responsible for energy coupling to thetransport system. {ECO:0000255|HAMAP-Rule:MF_01719}.
DB00479	The therapeutic efficacy of Sodium picosulfate can be decreased when used in combination with Amikacin.	Amikacin	P66371	Chlamydia muridarum (strain MoPn / Nigg).	3	475.352	With S4 and S5 plays an important role in translationalaccuracy. {ECO:0000255|HAMAP-Rule:MF_00403}.Interacts with and stabilizes bases of the 16S rRNA thatare involved in tRNA selection in the A site and with the mRNAbackbone. Located at the interface of the 30S and 50S subunits, ittraverses the body of the 30S subunit contacting proteins on theother side and probably holding the rRNA structure t…
DB00479	The therapeutic efficacy of Sodium picosulfate can be decreased when used in combination with Amikacin.	Amikacin	A1VYJ6	Campylobacter jejuni subsp. jejuni serotype O:23/36 (strain 81-176).	3	484.205	With S4 and S5 plays an important role in translationalaccuracy. {ECO:0000255|HAMAP-Rule:MF_00403}.Interacts with and stabilizes bases of the 16S rRNA thatare involved in tRNA selection in the A site and with the mRNAbackbone. Located at the interface of the 30S and 50S subunits, ittraverses the body of the 30S subunit contacting proteins on theother side and probably holding the rRNA structure t…
DB00759	The serum concentration of Tetracycline can be decreased when it is combined with Bismuth Subcitrate.	Tetracycline	Q4JT38	Corynebacterium jeikeium (strain K411).	3	498.368	One of the primary rRNA binding proteins, it bindsdirectly to 16S rRNA where it nucleates assembly of the headdomain of the 30S subunit. Is located at the subunit interfaceclose to the decoding center, probably blocks exit of the E-sitetRNA. {ECO:0000255|HAMAP-Rule:MF_00480}.
DB01211	The therapeutic efficacy of Sodium picosulfate can be decreased when used in combination with Clarithromycin.	Clarithromycin	Q2P3E1	Xanthomonas oryzae pv. oryzae (strain MAFF 311018).	3	486.305	Part of the ABC transporter complex LolCDE involved inthe translocation of mature outer membrane-directed lipoproteins,from the inner membrane to the periplasmic chaperone, LolA.Responsible for the formation of the LolA-lipoprotein complex inan ATP-dependent manner. {ECO:0000255|HAMAP-Rule:MF_01708}.
DB00912	Repaglinide may increase the hypoglycemic activities of Insulin degludec.	Repaglinide	P36638	Salmonella typhimurium (strain LT2 / SGSC1412 / ATCC 700720).	3	479.468	Involved in a peptide intake transport system that playsa role in the resistance to antimicrobial peptides.
DB00887	Molsidomine may increase the hypotensive activities of Bumetanide.	Bumetanide	Q4ZYK8	Pseudomonas syringae pv. syringae (strain B728a).	3	468.985	Part of the ABC transporter complex PhnCDE involved inphosphonates import. Responsible for energy coupling to thetransport system. {ECO:0000255|HAMAP-Rule:MF_01713}.
DB00684	The therapeutic efficacy of Sodium picosulfate can be decreased when used in combination with Tobramycin.	Tobramycin	B0UHX4	Methylobacterium sp. (strain 4-46).	3	502.205	With S4 and S5 plays an important role in translationalaccuracy. {ECO:0000255|HAMAP-Rule:MF_00403}.Interacts with and stabilizes bases of the 16S rRNA thatare involved in tRNA selection in the A site and with the mRNAbackbone. Located at the interface of the 30S and 50S subunits, ittraverses the body of the 30S subunit contacting proteins on theother side and probably holding the rRNA structure t…
DB00199	The serum concentration of Doxofylline can be increased when it is combined with Erythromycin.	Erythromycin	Q2GH51	Ehrlichia chaffeensis (strain ATCC CRL-10679 / Arkansas).	3	504.77	This protein binds specifically to 23S rRNA; its bindingis stimulated by other ribosomal proteins, e.g. L4, L17, and L20.It is important during the early stages of 50S assembly. It makesmultiple contacts with different domains of the 23S rRNA in theassembled 50S subunit and ribosome (By similarity).{ECO:0000255|HAMAP-Rule:MF_01331}.The globular domain of the protein is located near thepolypeptide…
DB01382	Glycodiazine is used with diet to lower blood glucose by increasing the secretion of insulin from pancreas and increasing the sensitivity of peripheral tissues to insulin. The mechanism of action of glycodiazine in lowering blood glucose appears to be dependent on stimulating the release of insulin from functioning pancreatic beta cells, and increasing sensitivity of peripheral tissues to insulin…	Glycodiazine	Q8FJ95	Escherichia coli O6:H1 (strain CFT073 / ATCC 700928 / UPEC).	3	477.764	Part of the ABC transporter complex SsuABC involved inaliphatic sulfonates import. Responsible for energy coupling tothe transport system. {ECO:0000255|HAMAP-Rule:MF_01724}.
DB00199	The serum concentration of Doxofylline can be increased when it is combined with Erythromycin.	Erythromycin	Q57CD8	Brucella abortus biovar 1 (strain 9-941).	3	473.197	Probably part of an ABC transporter complex. Responsiblefor energy coupling to the transport system (By similarity).{ECO:0000250}.
DB00171	An adenine nucleotide containing three phosphate groups esterified to the sugar moiety. In addition to its crucial roles in metabolism adenosine triphosphate is a neurotransmitter. [PubChem]	Adenosine triphosphate	Q66AT7	Yersinia pseudotuberculosis serotype I (strain IP32953).	3	469.972	Part of the ABC transporter complex ZnuABC involved inzinc import. Responsible for energy coupling to the transportsystem. {ECO:0000255|HAMAP-Rule:MF_01725}.
DB00759	The serum concentration of Tetracycline can be decreased when it is combined with Bismuth Subcitrate.	Tetracycline	A8GVC7	Rickettsia bellii (strain OSU 85-389).	3	504.63	Binds 16S rRNA, required for the assembly of 30Sparticles and may also be responsible for determining theconformation of the 16S rRNA at the A site. {ECO:0000255|HAMAP-Rule:MF_00537}.
DB00207	The therapeutic efficacy of Sodium picosulfate can be decreased when used in combination with Azithromycin.	Azithromycin	P29222	Acholeplasma laidlawii.	3	501.255	This protein binds specifically to 23S rRNA; its bindingis stimulated by other ribosomal proteins, e.g. L4, L17, and L20.It is important during the early stages of 50S assembly. It makesmultiple contacts with different domains of the 23S rRNA in theassembled 50S subunit and ribosome (By similarity).{ECO:0000255|HAMAP-Rule:MF_01331}.The globular domain of the protein is located near thepolypeptide…
DB01172	The therapeutic efficacy of Sodium picosulfate can be decreased when used in combination with Kanamycin.	Kanamycin	Q6FZB7	Bartonella quintana (strain Toulouse) (Rochalimaea quintana).	3	498.295	With S4 and S5 plays an important role in translationalaccuracy. {ECO:0000255|HAMAP-Rule:MF_00403}.Interacts with and stabilizes bases of the 16S rRNA thatare involved in tRNA selection in the A site and with the mRNAbackbone. Located at the interface of the 30S and 50S subunits, ittraverses the body of the 30S subunit contacting proteins on theother side and probably holding the rRNA structure t…
DB01296	Glucosamine may increase the antiplatelet activities of Vortioxetine.	Glucosamine	P18954	Serratia liquefaciens.	2	472.686	Cell-protective protein that neutralizes theintracellular lysis capacity of phospholipase A1 through a directinteraction with the enzyme. {ECO:0000269|PubMed:8316077}.
DB00684	The therapeutic efficacy of Sodium picosulfate can be decreased when used in combination with Tobramycin.	Tobramycin	A5I7L1	Clostridium botulinum (strain Hall / ATCC 3502 / NCTC 13319 / Type A).	3	471.895	With S4 and S5 plays an important role in translationalaccuracy. {ECO:0000255|HAMAP-Rule:MF_00403}.Interacts with and stabilizes bases of the 16S rRNA thatare involved in tRNA selection in the A site and with the mRNAbackbone. Located at the interface of the 30S and 50S subunits, ittraverses the body of the 30S subunit contacting proteins on theother side and probably holding the rRNA structure t…
DB00845	oxidoreductase activity	HI0933_like	Q12M46	Shewanella denitrificans (strain OS217 / ATCC BAA-1090 / DSM 15013).	3	474.027	Involved in lipid A export and possibly also inglycerophospholipid export and for biogenesis of the outermembrane. Transmembrane domains (TMD) form a pore in the innermembrane and the ATP-binding domain (NBD) is responsible forenergy generation. {ECO:0000255|HAMAP-Rule:MF_01703}.
DB01016	Glyburide may increase the hypoglycemic activities of Insulin degludec.	Glyburide	Q882S0	Pseudomonas syringae pv. tomato (strain DC3000).	3	474.482	Part of the ABC transporter complex PhnCDE involved inphosphonates import. Responsible for energy coupling to thetransport system. {ECO:0000255|HAMAP-Rule:MF_01713}.
DB04877	Voacamine is an alkaloid isolated from the bark of the &lt;i&gt;Pescheria fuchsiae folia&lt;/i&gt; tree. It is an antimalarial drug approved for use in several African countries. Voacamine is also under investigation for use in modulating multidrug-resistance in tumor cells.	Voacamine	Q4QLJ9	Haemophilus influenzae (strain 86-028NP).	3	484.735	Part of the ABC transporter complex CcmAB involved inthe biogenesis of c-type cytochromes; once thought to export heme,this seems not to be the case, but its exact role is uncertain.Responsible for energy coupling to the transport system.{ECO:0000255|HAMAP-Rule:MF_01707}.
DB00955	Avibactam may increase the nephrotoxic activities of Netilmicin.	Netilmicin	Q0HNU2	Shewanella sp. (strain MR-4).	3	479.618	With S4 and S5 plays an important role in translationalaccuracy. {ECO:0000255|HAMAP-Rule:MF_00403}.Interacts with and stabilizes bases of the 16S rRNA thatare involved in tRNA selection in the A site and with the mRNAbackbone. Located at the interface of the 30S and 50S subunits, ittraverses the body of the 30S subunit contacting proteins on theother side and probably holding the rRNA structure t…
DB01172	The therapeutic efficacy of Sodium picosulfate can be decreased when used in combination with Kanamycin.	Kanamycin	Q7W2G0	Bordetella parapertussis (strain 12822 / ATCC BAA-587 / NCTC 13253).	3	489.323	With S4 and S5 plays an important role in translationalaccuracy. {ECO:0000255|HAMAP-Rule:MF_00403}.Interacts with and stabilizes bases of the 16S rRNA thatare involved in tRNA selection in the A site and with the mRNAbackbone. Located at the interface of the 30S and 50S subunits, ittraverses the body of the 30S subunit contacting proteins on theother side and probably holding the rRNA structure t…
DB01120	Gliclazide may increase the hypoglycemic activities of Insulin degludec.	Gliclazide	Q88PM5	Pseudomonas putida (strain KT2440).	3	485.929	Part of the ABC transporter complex PhnCDE involved inphosphonates import. Responsible for energy coupling to thetransport system. {ECO:0000255|HAMAP-Rule:MF_01713}.
DB01251	Gliquidone may increase the hypoglycemic activities of Insulin degludec.	Gliquidone	Q2P3E1	Xanthomonas oryzae pv. oryzae (strain MAFF 311018).	3	486.305	Part of the ABC transporter complex LolCDE involved inthe translocation of mature outer membrane-directed lipoproteins,from the inner membrane to the periplasmic chaperone, LolA.Responsible for the formation of the LolA-lipoprotein complex inan ATP-dependent manner. {ECO:0000255|HAMAP-Rule:MF_01708}.
DB00222	Glimepiride may increase the hypoglycemic activities of Insulin degludec.	Glimepiride	Q5HAV5	Ehrlichia ruminantium (strain Welgevonden).	3	470.075	Part of the ABC transporter complex PstSACB involved inphosphate import. Responsible for energy coupling to the transportsystem. {ECO:0000255|HAMAP-Rule:MF_01702}.
DB00672	Chlorpropamide may increase the hypoglycemic activities of Insulin degludec.	Chlorpropamide	Q4UV71	Xanthomonas campestris pv. campestris (strain 8004).	3	492.357	Part of the ABC transporter complex LolCDE involved inthe translocation of mature outer membrane-directed lipoproteins,from the inner membrane to the periplasmic chaperone, LolA.Responsible for the formation of the LolA-lipoprotein complex inan ATP-dependent manner. {ECO:0000255|HAMAP-Rule:MF_01708}.
DB00174	A non-essential amino acid that is involved in the metabolic control of cell functions in nerve and brain tissue. It is biosynthesized from aspartic acid and ammonia by asparagine synthetase. (From Concise Encyclopedia Biochemistry and Molecular Biology, 3rd ed)	L-Asparagine	Q8ECL5	Shewanella oneidensis (strain MR-1).	3	478.408	Involved in the import of serine and threonine into thecell, with the concomitant import of sodium (symport system).{ECO:0000255|HAMAP-Rule:MF_01582}.
DB00955	Avibactam may increase the nephrotoxic activities of Netilmicin.	Netilmicin	Q9HWD0	Pseudomonas aeruginosa (strain ATCC 15692 / PAO1 / 1C / PRS 101 / LMG12228).	3	473.828	With S4 and S5 plays an important role in translationalaccuracy. {ECO:0000255|HAMAP-Rule:MF_00403}.Interacts with and stabilizes bases of the 16S rRNA thatare involved in tRNA selection in the A site and with the mRNAbackbone. Located at the interface of the 30S and 50S subunits, ittraverses the body of the 30S subunit contacting proteins on theother side and probably holding the rRNA structure t…
DB01120	Gliclazide may increase the hypoglycemic activities of Insulin degludec.	Gliclazide	P0AAG6	Escherichia coli O6:H1 (strain CFT073 / ATCC 700928 / UPEC).	3	481.095
DB00171	An adenine nucleotide containing three phosphate groups esterified to the sugar moiety. In addition to its crucial roles in metabolism adenosine triphosphate is a neurotransmitter. [PubChem]	Adenosine triphosphate	O05732	Helicobacter pylori (strain ATCC 700392 / 26695) (Campylobacterpylori).	3	470.217	Part of a binding-protein-dependent transport system foran iron chelatin. Probably responsible for energy coupling to thetransport system (Potential). {ECO:0000305}.
DB03754	An organic amine proton acceptor. It is used in the synthesis of surface-active agents and pharmaceuticals; as an emulsifying agent for cosmetic creams and lotions, mineral oil and paraffin wax emulsions, as a biological buffer, and used as an alkalizer. (From Merck, 11th ed; Martindale, The Extra Pharmacopoeia, 30th ed, p1424)	Tris	Q4FQJ9	Psychrobacter arcticus (strain DSM 17307 / 273-4).	3	488.95	Catalyzes the conversion of dethiobiotin (DTB) to biotinby the insertion of a sulfur atom into dethiobiotin via a radical-based mechanism. {ECO:0000255|HAMAP-Rule:MF_01694}.
DB00148	An amino acid that occurs in vertebrate tissues and in urine. In muscle tissue, creatine generally occurs as phosphocreatine. Creatine is excreted as creatinine in the urine. [PubChem]	Creatine	A4IJG0	Geobacillus thermodenitrificans (strain NG80-2).	3	474.815	Catalyzes the specific phosphorylation of arginineresidues in a large number of proteins. Is part of the bacterialstress response system. Protein arginine phosphorylation has aphysiologically important role and is involved in the regulationof many critical cellular processes, such as protein homeostasis,motility, competence, and stringent and stress responses, byregulating gene expression and pro…
DB00759	The serum concentration of Tetracycline can be decreased when it is combined with Bismuth Subcitrate.	Tetracycline	Q661C9	Borreliella bavariensis (strain ATCC BAA-2496 / DSM 23469 / PBi)(Borrelia bavariensis).	3	515.25	Binds 16S rRNA, required for the assembly of 30Sparticles and may also be responsible for determining theconformation of the 16S rRNA at the A site. {ECO:0000255|HAMAP-Rule:MF_01364}.
DB00887	Molsidomine may increase the hypotensive activities of Bumetanide.	Bumetanide	Q0SFY5	Rhodococcus jostii (strain RHA1).	3	478.561	Part of the ABC transporter complex MetNIQ involved inmethionine import. Responsible for energy coupling to thetransport system. {ECO:0000255|HAMAP-Rule:MF_01719}.
DB00887	Molsidomine may increase the hypotensive activities of Bumetanide.	Bumetanide	P59653	Streptococcus pneumoniae (strain ATCC BAA-255 / R6).	3	480.786	Required for induction of competence. Seems to transportthe competence-stimulating peptide (CSP) (By similarity).{ECO:0000250}.
DB00661	The risk or severity of adverse effects can be increased when Verapamil is combined with Magnesium chloride.	Verapamil	P56267	Klebsiella oxytoca.	1	483.059	Required for the inhibition of NifA activity in responseto oxygen and low level of fixed nitrogen. {ECO:0000250}.
DB01050	The risk or severity of adverse effects can be increased when Talniflumate is combined with Ibuprofen.	Ibuprofen	Q8P8V9	Xanthomonas campestris pv. campestris (strain ATCC 33913 / DSM 3586 /NCPPB 528 / LMG 568 / P 25).	3	492.357	Part of the ABC transporter complex LolCDE involved inthe translocation of mature outer membrane-directed lipoproteins,from the inner membrane to the periplasmic chaperone, LolA.Responsible for the formation of the LolA-lipoprotein complex inan ATP-dependent manner. {ECO:0000255|HAMAP-Rule:MF_01708}.
DB01382	Glycodiazine is used with diet to lower blood glucose by increasing the secretion of insulin from pancreas and increasing the sensitivity of peripheral tissues to insulin. The mechanism of action of glycodiazine in lowering blood glucose appears to be dependent on stimulating the release of insulin from functioning pancreatic beta cells, and increasing sensitivity of peripheral tissues to insulin…	Glycodiazine	Q8FCM9	Escherichia coli O6:H1 (strain CFT073 / ATCC 700928 / UPEC).	3	490.727	Part of the ABC transporter complex NikABCDE involved innickel import. Responsible for energy coupling to the transportsystem. {ECO:0000255|HAMAP-Rule:MF_01712}.
DB00128	One of the non-essential amino acids commonly occurring in the L-form. It is found in animals and plants, especially in sugar cane and sugar beets. It may be a neurotransmitter. [PubChem]	L-Aspartic Acid	B2ULR3	Akkermansia muciniphila (strain ATCC BAA-835 / Muc).	3	469.604
DB00173	The serum concentration of the active metabolites of Irinotecan can be increased when Irinotecan is used in combination with Adenine.	Adenine	Q3AND8	Synechococcus sp. (strain CC9605).	3	476.138	The RuvA-RuvB complex in the presence of ATP renaturescruciform structure in supercoiled DNA with palindromic sequence,indicating that it may promote strand exchange reactions inhomologous recombination. RuvAB is a helicase that mediates theHolliday junction migration by localized denaturation andreannealing. {ECO:0000255|HAMAP-Rule:MF_00016}.
DB00560	The serum concentration of Warfarin can be increased when it is combined with Tigecycline.	Tigecycline	Q3BWX0	Xanthomonas campestris pv. vesicatoria (strain 85-10).	3	486.5	Binds 16S rRNA, required for the assembly of 30Sparticles and may also be responsible for determining theconformation of the 16S rRNA at the A site. {ECO:0000255|HAMAP-Rule:MF_00537}.
DB01120	Gliclazide may increase the hypoglycemic activities of Insulin degludec.	Gliclazide	Q0AGF4	Nitrosomonas eutropha (strain C91).	3	472.041	Part of the ABC transporter complex PotABCD involved inspermidine/putrescine import. Responsible for energy coupling tothe transport system. {ECO:0000255|HAMAP-Rule:MF_01726}.
DB00778	ribosome	Ribosomal_L10	A6W5S8	Kineococcus radiotolerans (strain ATCC BAA-149 / DSM 14245 /SRS30216).	3	470.63	Forms part of the ribosomal stalk, playing a centralrole in the interaction of the ribosome with GTP-bound translationfactors. {ECO:0000255|HAMAP-Rule:MF_00362}.
DB01060	The therapeutic efficacy of Sodium picosulfate can be decreased when used in combination with Amoxicillin.	Amoxicillin	Q0VLR6	Alcanivorax borkumensis (strain ATCC 700651 / DSM 11573 / NCIMB 13689/ SK2).	3	482.947	Cell wall formation. {ECO:0000255|HAMAP-Rule:MF_00766}.
DB00887	Molsidomine may increase the hypotensive activities of Bumetanide.	Bumetanide	Q2FYQ8	Staphylococcus aureus (strain NCTC 8325).	3	472.849	Part of a transport system that may be involved inoligopeptide uptake. Probably responsible for energy coupling tothe transport system. Important for S.aureus growth and survivalduring the infection process. {ECO:0000269|PubMed:9791183}.
DB01329	Cefoperazone may increase the anticoagulant activities of Acenocoumarol.	Cefoperazone	O24849	Acinetobacter baylyi (strain ATCC 33305 / BD413 / ADP1).	3	473.381	Cell wall formation. {ECO:0000255|HAMAP-Rule:MF_00766}.
DB01369	Quinupristin/dalfopristin is a combination of two antibiotics used to treat infections by staphylococci and by vancomycin-resistant Enterococcus faecium. Dalfopristin inhibits the early phase of protein synthesis in the bacterial ribosome and quinupristin inhibits the late phase of protein synthesis. The combination of the two components acts synergistically and is more effective in vitro than ea…	Quinupristin	Q2RQW5	Rhodospirillum rubrum (strain ATCC 11170 / ATH 1.1.1 / DSM 467 / LMG4362 / NCIB 8255 / S1).	3	489.2	This protein binds specifically to 23S rRNA; its bindingis stimulated by other ribosomal proteins, e.g. L4, L17, and L20.It is important during the early stages of 50S assembly. It makesmultiple contacts with different domains of the 23S rRNA in theassembled 50S subunit and ribosome (By similarity).{ECO:0000255|HAMAP-Rule:MF_01331}.The globular domain of the protein is located near thepolypeptide…
DB01415	The serum concentration of Ceftibuten can be decreased when it is combined with Zinc sulfate.	Ceftibuten	Q2SZD0	Burkholderia thailandensis (strain E264 / ATCC 700388 / DSM 13276 /CIP 106301).	3	476.62	Cell wall formation. {ECO:0000255|HAMAP-Rule:MF_00766}.
DB01050	The risk or severity of adverse effects can be increased when Talniflumate is combined with Ibuprofen.	Ibuprofen	P63355	Escherichia coli O6:H1 (strain CFT073 / ATCC 700928 / UPEC).	3	469.056	Part of the ABC transporter complex MetNIQ involved inmethionine import. Responsible for energy coupling to thetransport system. {ECO:0000255|HAMAP-Rule:MF_01719}.
DB00759	The serum concentration of Tetracycline can be decreased when it is combined with Bismuth Subcitrate.	Tetracycline	B7NDU9	Escherichia coli O17:K52:H18 (strain UMN026 / ExPEC).	3	471.652	One of the primary rRNA binding proteins, it bindsdirectly to 16S rRNA where it nucleates assembly of the headdomain of the 30S subunit. Is located at the subunit interfaceclose to the decoding center, probably blocks exit of the E-sitetRNA. {ECO:0000255|HAMAP-Rule:MF_00480}.
DB00778	ribosome	Ribosomal_L10	Q71X09	Listeria monocytogenes serotype 4b (strain F2365).	3	491.752	Part of the ABC transporter complex MetNIQ involved inmethionine import. Responsible for energy coupling to thetransport system. {ECO:0000255|HAMAP-Rule:MF_01719}.
DB00128	One of the non-essential amino acids commonly occurring in the L-form. It is found in animals and plants, especially in sugar cane and sugar beets. It may be a neurotransmitter. [PubChem]	L-Aspartic Acid	B7NGH8	Escherichia coli O17:K52:H18 (strain UMN026 / ExPEC).	3	470.648
DB01016	Glyburide may increase the hypoglycemic activities of Insulin degludec.	Glyburide	Q7WEH6	Bordetella bronchiseptica (strain ATCC BAA-588 / NCTC 13252 / RB50)(Alcaligenes bronchisepticus).	3	468.625	Part of the ABC transporter complex HmuTUV involved inhemin import. Responsible for energy coupling to the transportsystem. {ECO:0000255|HAMAP-Rule:MF_01718}.
DB01082	The therapeutic efficacy of Sodium picosulfate can be decreased when used in combination with Streptomycin.	Streptomycin	Q5L6S7	Chlamydophila abortus (strain DSM 27085 / S26/3).	3	469.492	With S4 and S5 plays an important role in translationalaccuracy. {ECO:0000255|HAMAP-Rule:MF_00403}.Interacts with and stabilizes bases of the 16S rRNA thatare involved in tRNA selection in the A site and with the mRNAbackbone. Located at the interface of the 30S and 50S subunits, ittraverses the body of the 30S subunit contacting proteins on theother side and probably holding the rRNA structure t…
DB00200	The therapeutic efficacy of Hydroxocobalamin can be decreased when used in combination with Chloramphenicol.	Hydroxocobalamin	Q7MHA5	Vibrio vulnificus (strain YJ016).	3	468.498	Component of the sulfite reductase complex thatcatalyzes the 6-electron reduction of sulfite to sulfide. This isone of several activities required for the biosynthesis of L-cysteine from sulfate. The flavoprotein component catalyzes theelectron flow from NADPH -> FAD -> FMN to the hemoproteincomponent. {ECO:0000255|HAMAP-Rule:MF_01541}.
DB01382	Glycodiazine is used with diet to lower blood glucose by increasing the secretion of insulin from pancreas and increasing the sensitivity of peripheral tissues to insulin. The mechanism of action of glycodiazine in lowering blood glucose appears to be dependent on stimulating the release of insulin from functioning pancreatic beta cells, and increasing sensitivity of peripheral tissues to insulin…	Glycodiazine	Q82CD3	Streptomyces avermitilis (strain ATCC 31267 / DSM 46492 / JCM 5070 /NBRC 14893 / NCIMB 12804 / NRRL 8165 / MA-4680).	3	474.855	Part of the ABC transporter complex SsuABC involved inaliphatic sulfonates import. Responsible for energy coupling tothe transport system. {ECO:0000255|HAMAP-Rule:MF_01724}.
DB00174	A non-essential amino acid that is involved in the metabolic control of cell functions in nerve and brain tissue. It is biosynthesized from aspartic acid and ammonia by asparagine synthetase. (From Concise Encyclopedia Biochemistry and Molecular Biology, 3rd ed)	L-Asparagine	C6DKF1	Pectobacterium carotovorum subsp. carotovorum (strain PC1).	3	493.157	Involved in the import of serine and threonine into thecell, with the concomitant import of sodium (symport system).{ECO:0000255|HAMAP-Rule:MF_01582}.
DB00199	The serum concentration of Doxofylline can be increased when it is combined with Erythromycin.	Erythromycin	Q66AT7	Yersinia pseudotuberculosis serotype I (strain IP32953).	3	469.972	Part of the ABC transporter complex ZnuABC involved inzinc import. Responsible for energy coupling to the transportsystem. {ECO:0000255|HAMAP-Rule:MF_01725}.
DB04877	Voacamine is an alkaloid isolated from the bark of the &lt;i&gt;Pescheria fuchsiae folia&lt;/i&gt; tree. It is an antimalarial drug approved for use in several African countries. Voacamine is also under investigation for use in modulating multidrug-resistance in tumor cells.	Voacamine	Q1RB86	Escherichia coli (strain UTI89 / UPEC).	3	479.915	Part of the ABC transporter complex BtuCDF involved invitamin B12 import. Responsible for energy coupling to thetransport system. {ECO:0000255|HAMAP-Rule:MF_01005}.
DB01252	Mitiglinide is a drug for the treatment of type 2 diabetes .Mitiglinide is thought to stimulate insulin secretion by closing the ATP-sensitive K(+) (K(ATP)) channels in pancreatic beta-cells.	Mitiglinide	Q2KUC0	Bordetella avium (strain 197N).	3	482.369	Part of the ABC transporter complex HmuTUV involved inhemin import. Responsible for energy coupling to the transportsystem. {ECO:0000255|HAMAP-Rule:MF_01718}.
DB01361	A macrolide antibiotic that is similar to erythromycin.	Troleandomycin	P61056	Neisseria meningitidis serogroup A / serotype 4A (strain Z2491).	3	492.317	One of the primary rRNA binding proteins, this proteininitially binds near the 5'-end of the 23S rRNA. It is importantduring the early stages of 50S assembly. It makes multiplecontacts with different domains of the 23S rRNA in the assembled50S subunit and ribosome. {ECO:0000255|HAMAP-Rule:MF_01328}.Forms part of the polypeptide exit tunnel.{ECO:0000255|HAMAP-Rule:MF_01328}.
DB01259	The serum concentration of Lapatinib can be increased when it is combined with Stiripentol.	Lapatinib	P47355	Mycoplasma genitalium (strain ATCC 33530 / G-37 / NCTC 10195).	3	484.259
DB01120	Gliclazide may increase the hypoglycemic activities of Insulin degludec.	Gliclazide	Q8EUF1	Mycoplasma penetrans (strain HF-2).	3	471.822	ATP-binding (A) component of a common energy-couplingfactor (ECF) ABC-transporter complex. Unlike classic ABCtransporters this ECF transporter provides the energy necessary totransport a number of different substrates. {ECO:0000255|HAMAP-Rule:MF_01710}.
DB01017	Minocycline may increase the central nervous system depressant (CNS depressant) activities of Dexchlorpheniramine maleate.	Minocycline	B8I807	Clostridium cellulolyticum (strain ATCC 35319 / DSM 5812 / JCM 6584 /H10).	3	468.43	One of the primary rRNA binding proteins, it bindsdirectly to 16S rRNA where it nucleates assembly of the body ofthe 30S subunit. {ECO:0000255|HAMAP-Rule:MF_01306}.With S5 and S12 plays an important role in translationalaccuracy. {ECO:0000255|HAMAP-Rule:MF_01306}.
DB00274	Cefmetazole may increase the anticoagulant activities of Acenocoumarol.	Cefmetazole	Q4ZM52	Pseudomonas syringae pv. syringae (strain B728a).	3	482.83	Cell wall formation. {ECO:0000255|HAMAP-Rule:MF_00766}.
DB01211	The therapeutic efficacy of Sodium picosulfate can be decreased when used in combination with Clarithromycin.	Clarithromycin	Q8E4M6	Streptococcus agalactiae serotype III (strain NEM316).	3	469.333	Forms part of the ribosomal stalk, playing a centralrole in the interaction of the ribosome with GTP-bound translationfactors. {ECO:0000255|HAMAP-Rule:MF_00362}.
DB01252	Mitiglinide is a drug for the treatment of type 2 diabetes .Mitiglinide is thought to stimulate insulin secretion by closing the ATP-sensitive K(+) (K(ATP)) channels in pancreatic beta-cells.	Mitiglinide	Q03A07	Lactobacillus casei (strain ATCC 334).	3	468.725	Part of the ABC transporter complex MetNIQ involved inmethionine import. Responsible for energy coupling to thetransport system. {ECO:0000255|HAMAP-Rule:MF_01719}.
DB00256	A tetracycline with a 7-chloro substitution. [PubChem]	Lymecycline	Q5HSV2	Campylobacter jejuni (strain RM1221).	3	469.781
DB00119	An intermediate compound in the metabolism of carbohydrates, proteins, and fats. In thiamine deficiency, its oxidation is retarded and it accumulates in the tissues, especially in nervous structures. (From Stedman, 26th ed)	Pyruvic acid	Q70AC7	Propionibacterium freudenreichii subsp. shermanii.	1	468.123	The 5S subunit specifically catalyzes the transfer ofthe carboxyl group from biotin of the 1.3S subunit to pyruvate toform oxaloacetate and 1.3S biotin.
DB00798	The therapeutic efficacy of Sodium picosulfate can be decreased when used in combination with Gentamicin.	Gentamicin	A2CC84	Prochlorococcus marinus (strain MIT 9303).	3	469.71	With S4 and S5 plays an important role in translationalaccuracy. {ECO:0000255|HAMAP-Rule:MF_00403}.Interacts with and stabilizes bases of the 16S rRNA thatare involved in tRNA selection in the A site and with the mRNAbackbone. Located at the interface of the 30S and 50S subunits, ittraverses the body of the 30S subunit contacting proteins on theother side and probably holding the rRNA structure t…
DB01382	Glycodiazine is used with diet to lower blood glucose by increasing the secretion of insulin from pancreas and increasing the sensitivity of peripheral tissues to insulin. The mechanism of action of glycodiazine in lowering blood glucose appears to be dependent on stimulating the release of insulin from functioning pancreatic beta cells, and increasing sensitivity of peripheral tissues to insulin…	Glycodiazine	Q31YT6	Shigella boydii serotype 4 (strain Sb227).	3	472.645	Involved in lipid A export and possibly also inglycerophospholipid export and for biogenesis of the outermembrane. Transmembrane domains (TMD) form a pore in the innermembrane and the ATP-binding domain (NBD) is responsible forenergy generation. {ECO:0000255|HAMAP-Rule:MF_01703}.
DB00731	The serum concentration of Nateglinide can be increased when it is combined with Stiripentol.	Nateglinide	Q2VYP7	Magnetospirillum magneticum (strain AMB-1 / ATCC 700264).	3	470.506	Part of the ABC transporter complex PstSACB involved inphosphate import. Responsible for energy coupling to the transportsystem. {ECO:0000255|HAMAP-Rule:MF_01702}.
DB00131	Adenylic acid. Adenine nucleotide containing one phosphate group esterified to the sugar moiety in the 2&amp;#39;-, 3&amp;#39;-, or 5&amp;#39;-position. [PubChem]	Adenosine monophosphate	Q8KY50	Streptococcus pneumoniae serotype 4 (strain ATCC BAA-334 / TIGR4).	1	481.514	Protein kinase involved in signal transduction pathwaysthat regulate various cellular processes. Likely sensesintracellular peptidoglycan subunits present in the cell divisionsepta of actively growing cells; thus, intracellular unlinkedpeptidoglycan may serve as the signal molecules that trigger StkPphosphorylation activity on a set of substrates. Plays a crucialrole in the regulation of cell sha…
DB00778	ribosome	Ribosomal_L10	Q8P159	Streptococcus pyogenes serotype M18 (strain MGAS8232).	3	468.57	Forms part of the ribosomal stalk, playing a centralrole in the interaction of the ribosome with GTP-bound translationfactors. {ECO:0000250}.
DB04941	Crofelemer, previously known as the investigational drug SP-303, is a novel proanthocyanidin purified from the bark latex of the Amazonian Croton tree &lt;i&gt;Croton lechleri&lt;/i&gt;. It is marketed under the brand name Fulyzaq and indicated for the symptomatic treatment of non-infectious diarrhea in adult patients with HIV/AIDS who are taking antiretroviral therapy.	Crofelemer	Q7NTU0	Chromobacterium violaceum (strain ATCC 12472 / DSM 30191 / JCM 1249 /NBRC 12614 / NCIMB 9131 / NCTC 9757).	3	478.624	Part of the ABC transporter complex LolCDE involved inthe translocation of mature outer membrane-directed lipoproteins,from the inner membrane to the periplasmic chaperone, LolA.Responsible for the formation of the LolA-lipoprotein complex inan ATP-dependent manner. {ECO:0000255|HAMAP-Rule:MF_01708}.
DB00131	Adenylic acid. Adenine nucleotide containing one phosphate group esterified to the sugar moiety in the 2&amp;#39;-, 3&amp;#39;-, or 5&amp;#39;-position. [PubChem]	Adenosine monophosphate	P86832	Arthrobacter sp.	1	470.303	Catalyzes the formation of chlorobenzoyl-CoA via a 2step reaction. First 4-chlorobenzoate is adenylated by ATP,followed by acyl transfer from the 4-chlorobenzoyl-AMPintermediate to CoA (By similarity). Benzoate, 4-bromobenzoate, 4-iodobenzoate and 4-fluorobenzoate also act as substrates. Inactivetowards 4-nitrobenzoate. {ECO:0000250|UniProtKB:A5JTM6,ECO:0000269|PubMed:15068371}.
DB00713	The therapeutic efficacy of Sodium picosulfate can be decreased when used in combination with Oxacillin.	Oxacillin	P0AFI6	Shigella flexneri.	3	477.217	Cell wall formation. May play a specialized role inremodeling the cell wall. Specifically hydrolyzes the DD-diaminopimelate-alanine bonds in high-molecular-mass mureinsacculi (By similarity). {ECO:0000250}.
DB00798	The therapeutic efficacy of Sodium picosulfate can be decreased when used in combination with Gentamicin.	Gentamicin	Q03EB2	Pediococcus pentosaceus (strain ATCC 25745 / 183-1w).	3	480.654	With S4 and S5 plays an important role in translationalaccuracy. {ECO:0000255|HAMAP-Rule:MF_00403}.Interacts with and stabilizes bases of the 16S rRNA thatare involved in tRNA selection in the A site and with the mRNAbackbone. Located at the interface of the 30S and 50S subunits, ittraverses the body of the 30S subunit contacting proteins on theother side and probably holding the rRNA structure t…
DB08820	The serum concentration of Sonidegib can be increased when it is combined with Ivacaftor.	Ivacaftor	Q659V4	Photobacterium damselae subsp. damselae (Listonella damsela).	3	473.769	Part of the ABC transporter complex HmuTUV involved inhemin import. Responsible for energy coupling to the transportsystem. {ECO:0000255|HAMAP-Rule:MF_01718}.
DB00199	The serum concentration of Doxofylline can be increased when it is combined with Erythromycin.	Erythromycin	Q7VP69	Haemophilus ducreyi (strain 35000HP / ATCC 700724).	3	480.476	Part of the ABC transporter complex ThiBPQ involved inthiamine import. Responsible for energy coupling to the transportsystem. {ECO:0000255|HAMAP-Rule:MF_01723}.
DB01124	Tolbutamide may increase the hypoglycemic activities of Insulin degludec.	Tolbutamide	Q6D437	Pectobacterium atrosepticum (strain SCRI 1043 / ATCC BAA-672) (Erwiniacarotovora subsp. atroseptica).	3	469.289	Involved in lipid A export and possibly also inglycerophospholipid export and for biogenesis of the outermembrane. Transmembrane domains (TMD) form a pore in the innermembrane and the ATP-binding domain (NBD) is responsible forenergy generation. {ECO:0000255|HAMAP-Rule:MF_01703}.
DB00129	mitochondrion	Aminotran_3	Q83A16	Coxiella burnetii (strain RSA 493 / Nine Mile phase I).	3	471.832
DB01211	The therapeutic efficacy of Sodium picosulfate can be decreased when used in combination with Clarithromycin.	Clarithromycin	Q1CFV9	Yersinia pestis bv. Antiqua (strain Nepal516).	3	477.448	Part of the ABC transporter complex PhnCDE involved inphosphonates import. Responsible for energy coupling to thetransport system. {ECO:0000255|HAMAP-Rule:MF_01713}.
DB00759	The serum concentration of Tetracycline can be decreased when it is combined with Bismuth Subcitrate.	Tetracycline	Q2G8W7	Novosphingobium aromaticivorans (strain DSM 12444 / F199).	3	474.33	Binds 16S rRNA, required for the assembly of 30Sparticles and may also be responsible for determining theconformation of the 16S rRNA at the A site. {ECO:0000255|HAMAP-Rule:MF_00537}.
DB00560	The serum concentration of Warfarin can be increased when it is combined with Tigecycline.	Tigecycline	P47333	Mycoplasma genitalium (strain ATCC 33530 / G-37 / NCTC 10195).	3	493.71	With S4 and S5 plays an important role in translationalaccuracy. {ECO:0000255|HAMAP-Rule:MF_00403}.Interacts with and stabilizes bases of the 16S rRNA thatare involved in tRNA selection in the A site and with the mRNAbackbone. Located at the interface of the 30S and 50S subunits, ittraverses the body of the 30S subunit contacting proteins on theother side and probably holding the rRNA structure t…
DB00222	Glimepiride may increase the hypoglycemic activities of Insulin degludec.	Glimepiride	Q1CE65	Yersinia pestis bv. Antiqua (strain Nepal516).	3	484.921	Part of the ABC transporter complex HmuTUV involved inhemin import. Responsible for energy coupling to the transportsystem. {ECO:0000255|HAMAP-Rule:MF_01718}.
DB04877	Voacamine is an alkaloid isolated from the bark of the &lt;i&gt;Pescheria fuchsiae folia&lt;/i&gt; tree. It is an antimalarial drug approved for use in several African countries. Voacamine is also under investigation for use in modulating multidrug-resistance in tumor cells.	Voacamine	Q7MFA1	Vibrio vulnificus (strain YJ016).	3	473.646	Part of the ABC transporter complex HmuTUV involved inhemin import. Responsible for energy coupling to the transportsystem. {ECO:0000255|HAMAP-Rule:MF_01718}.
DB00133	A non-essential amino acid occurring in natural form as the L-isomer. It is synthesized from glycine or threonine. It is involved in the biosynthesis of purines; pyrimidines; and other amino acids. [PubChem]	L-Serine	Q5DZH9	Vibrio fischeri (strain ATCC 700601 / ES114).	3	468.77	Catalyzes the decarboxylative condensation of pimeloyl-[acyl-carrier protein] and L-alanine to produce 8-amino-7-oxononanoate (AON), [acyl-carrier protein], and carbon dioxide.{ECO:0000255|HAMAP-Rule:MF_01693}.
DB00778	ribosome	Ribosomal_L10	Q9CH26	Lactococcus lactis subsp. lactis (strain IL1403) (Streptococcuslactis).	3	472.265	Part of the ABC transporter complex TagGH involved inteichoic acids export. Responsible for energy coupling to thetransport system. {ECO:0000255|HAMAP-Rule:MF_01715}.
DB01140	The therapeutic efficacy of Sodium picosulfate can be decreased when used in combination with Cefadroxil.	Cefadroxil	Q1BZB0	Burkholderia cenocepacia (strain AU 1054).	3	479.508	Cell wall formation. {ECO:0000255|HAMAP-Rule:MF_00766}.
DB01382	Glycodiazine is used with diet to lower blood glucose by increasing the secretion of insulin from pancreas and increasing the sensitivity of peripheral tissues to insulin. The mechanism of action of glycodiazine in lowering blood glucose appears to be dependent on stimulating the release of insulin from functioning pancreatic beta cells, and increasing sensitivity of peripheral tissues to insulin…	Glycodiazine	Q7N0N3	Photorhabdus luminescens subsp. laumondii (strain DSM 15139 / CIP105565 / TT01).	3	490.22	Probably part of an ABC transporter complex. Responsiblefor energy coupling to the transport system (By similarity).{ECO:0000250}.
DB00156	An essential amino acid occurring naturally in the L-form, which is the active form. It is found in eggs, milk, gelatin, and other proteins. [PubChem]	L-Threonine	A0Q707	Francisella tularensis subsp. novicida (strain U112).	3	472.074	Catalyzes the specific phosphorylation of the 3-hydroxylgroup of shikimic acid using ATP as a cosubstrate.{ECO:0000255|HAMAP-Rule:MF_00109}.
DB01124	Tolbutamide may increase the hypoglycemic activities of Insulin degludec.	Tolbutamide	Q480N3	Colwellia psychrerythraea (strain 34H / ATCC BAA-681) (Vibriopsychroerythus).	3	485.065	Involved in lipid A export and possibly also inglycerophospholipid export and for biogenesis of the outermembrane. Transmembrane domains (TMD) form a pore in the innermembrane and the ATP-binding domain (NBD) is responsible forenergy generation. {ECO:0000255|HAMAP-Rule:MF_01703}.
DB04941	Crofelemer, previously known as the investigational drug SP-303, is a novel proanthocyanidin purified from the bark latex of the Amazonian Croton tree &lt;i&gt;Croton lechleri&lt;/i&gt;. It is marketed under the brand name Fulyzaq and indicated for the symptomatic treatment of non-infectious diarrhea in adult patients with HIV/AIDS who are taking antiretroviral therapy.	Crofelemer	Q7MFA1	Vibrio vulnificus (strain YJ016).	3	473.646	Part of the ABC transporter complex HmuTUV involved inhemin import. Responsible for energy coupling to the transportsystem. {ECO:0000255|HAMAP-Rule:MF_01718}.
DB01120	Gliclazide may increase the hypoglycemic activities of Insulin degludec.	Gliclazide	Q57NA5	Salmonella choleraesuis (strain SC-B67).	3	481.32	Part of the ABC transporter complex ZnuABC involved inzinc import. Responsible for energy coupling to the transportsystem. {ECO:0000255|HAMAP-Rule:MF_01725}.
DB01598	The therapeutic efficacy of Sodium picosulfate can be decreased when used in combination with Imipenem.	Imipenem	P80298	Proteus vulgaris.	1	492.381	Hydrolyzes broad-spectrum beta-lactam antibiotics.Active against cephalosporins.
DB01067	The serum concentration of Glipizide can be decreased when it is combined with Lumacaftor.	Glipizide	Q483B6	Colwellia psychrerythraea (strain 34H / ATCC BAA-681) (Vibriopsychroerythus).	3	473.04	Involved in lipid A export and possibly also inglycerophospholipid export and for biogenesis of the outermembrane. Transmembrane domains (TMD) form a pore in the innermembrane and the ATP-binding domain (NBD) is responsible forenergy generation. {ECO:0000255|HAMAP-Rule:MF_01703}.
DB00171	An adenine nucleotide containing three phosphate groups esterified to the sugar moiety. In addition to its crucial roles in metabolism adenosine triphosphate is a neurotransmitter. [PubChem]	Adenosine triphosphate	Q8NWT5	Staphylococcus aureus (strain MW2).	3	472.531	Part of a transport system that may be involved inoligopeptide uptake. Probably responsible for energy coupling tothe transport system. Important for S.aureus growth and survivalduring the infection process (By similarity). {ECO:0000250}.
DB00778	ribosome	Ribosomal_L10	Q5HVZ1	Campylobacter jejuni (strain RM1221).	3	476.101	Forms part of the ribosomal stalk, playing a centralrole in the interaction of the ribosome with GTP-bound translationfactors. {ECO:0000255|HAMAP-Rule:MF_00362}.
DB01138	Sulfinpyrazone may increase the anticoagulant activities of Dabigatran etexilate.	Sulfinpyrazone	Q32E34	Shigella dysenteriae serotype 1 (strain Sd197).	3	472.645	Involved in lipid A export and possibly also inglycerophospholipid export and for biogenesis of the outermembrane. Transmembrane domains (TMD) form a pore in the innermembrane and the ATP-binding domain (NBD) is responsible forenergy generation. {ECO:0000255|HAMAP-Rule:MF_01703}.
DB00672	Chlorpropamide may increase the hypoglycemic activities of Insulin degludec.	Chlorpropamide	Q03ZL6	Leuconostoc mesenteroides subsp. mesenteroides (strain ATCC 8293 /NCDO 523).	1	470.97	ATP-binding (A) component of a common energy-couplingfactor (ECF) ABC-transporter complex. Unlike classic ABCtransporters this ECF transporter provides the energy necessary totransport a number of different substrates including 5-formyltetrahydrofolate, pantothenate and riboflavin. Expression ofthe complex plus FolT in E.coli allows 5-formyltetrahydrofolateuptake; 5-formyltetrahydrofolate is not …
DB00845	oxidoreductase activity	HI0933_like	Q5WVN2	Legionella pneumophila (strain Lens).	3	469.385	Involved in lipid A export and possibly also inglycerophospholipid export and for biogenesis of the outermembrane. Transmembrane domains (TMD) form a pore in the innermembrane and the ATP-binding domain (NBD) is responsible forenergy generation. {ECO:0000255|HAMAP-Rule:MF_01703}.
DB00171	An adenine nucleotide containing three phosphate groups esterified to the sugar moiety. In addition to its crucial roles in metabolism adenosine triphosphate is a neurotransmitter. [PubChem]	Adenosine triphosphate	Q8PKS5	Xanthomonas axonopodis pv. citri (strain 306).	3	470.337	Involved in lipid A export and possibly also inglycerophospholipid export and for biogenesis of the outermembrane. Transmembrane domains (TMD) form a pore in the innermembrane and the ATP-binding domain (NBD) is responsible forenergy generation. {ECO:0000255|HAMAP-Rule:MF_01703}.
DB00778	ribosome	Ribosomal_L10	Q1RFY9	Escherichia coli (strain UTI89 / UPEC).	3	469.056	Part of the ABC transporter complex MetNIQ involved inmethionine import. Responsible for energy coupling to thetransport system. {ECO:0000255|HAMAP-Rule:MF_01719}.
DB01369	Quinupristin/dalfopristin is a combination of two antibiotics used to treat infections by staphylococci and by vancomycin-resistant Enterococcus faecium. Dalfopristin inhibits the early phase of protein synthesis in the bacterial ribosome and quinupristin inhibits the late phase of protein synthesis. The combination of the two components acts synergistically and is more effective in vitro than ea…	Quinupristin	B3EGY5	Chlorobium limicola (strain DSM 245 / NBRC 103803).	3	475.385	This protein binds specifically to 23S rRNA; its bindingis stimulated by other ribosomal proteins, e.g. L4, L17, and L20.It is important during the early stages of 50S assembly. It makesmultiple contacts with different domains of the 23S rRNA in theassembled 50S subunit and ribosome (By similarity).{ECO:0000255|HAMAP-Rule:MF_01331}.The globular domain of the protein is located near thepolypeptide…
DB00759	The serum concentration of Tetracycline can be decreased when it is combined with Bismuth Subcitrate.	Tetracycline	Q5YPG2	Nocardia farcinica (strain IFM 10152).	3	475.665	One of the primary rRNA binding proteins, it bindsdirectly to 16S rRNA where it nucleates assembly of the headdomain of the 30S subunit. Is located at the subunit interfaceclose to the decoding center, probably blocks exit of the E-sitetRNA. {ECO:0000255|HAMAP-Rule:MF_00480}.
DB01138	Sulfinpyrazone may increase the anticoagulant activities of Dabigatran etexilate.	Sulfinpyrazone	Q48KI4	Pseudomonas savastanoi pv. phaseolicola (strain 1448A / Race 6)(Pseudomonas syringae pv. phaseolicola (strain 1448A / Race 6)).	3	492.071	Part of the ABC transporter complex LolCDE involved inthe translocation of mature outer membrane-directed lipoproteins,from the inner membrane to the periplasmic chaperone, LolA.Responsible for the formation of the LolA-lipoprotein complex inan ATP-dependent manner. {ECO:0000255|HAMAP-Rule:MF_01708}.
DB00798	The therapeutic efficacy of Sodium picosulfate can be decreased when used in combination with Gentamicin.	Gentamicin	Q7MTK9	Porphyromonas gingivalis (strain ATCC BAA-308 / W83).	3	474.985	With S4 and S5 plays an important role in translationalaccuracy. {ECO:0000255|HAMAP-Rule:MF_00403}.Interacts with and stabilizes bases of the 16S rRNA thatare involved in tRNA selection in the A site and with the mRNAbackbone. Located at the interface of the 30S and 50S subunits, ittraverses the body of the 30S subunit contacting proteins on theother side and probably holding the rRNA structure t…
DB00955	Avibactam may increase the nephrotoxic activities of Netilmicin.	Netilmicin	A6GZA3	Flavobacterium psychrophilum (strain JIP02/86 / ATCC 49511).	3	476.651	With S4 and S5 plays an important role in translationalaccuracy. {ECO:0000255|HAMAP-Rule:MF_00403}.Interacts with and stabilizes bases of the 16S rRNA thatare involved in tRNA selection in the A site and with the mRNAbackbone. Located at the interface of the 30S and 50S subunits, ittraverses the body of the 30S subunit contacting proteins on theother side and probably holding the rRNA structure t…
DB00171	An adenine nucleotide containing three phosphate groups esterified to the sugar moiety. In addition to its crucial roles in metabolism adenosine triphosphate is a neurotransmitter. [PubChem]	Adenosine triphosphate	Q0SK28	Rhodococcus jostii (strain RHA1).	3	474.762	Part of the ABC transporter complex SsuABC involved inaliphatic sulfonates import. Responsible for energy coupling tothe transport system. {ECO:0000255|HAMAP-Rule:MF_01724}.
DB01251	Gliquidone may increase the hypoglycemic activities of Insulin degludec.	Gliquidone	Q1CFH7	Yersinia pestis bv. Antiqua (strain Nepal516).	3	477.728	Part of the ABC transporter complex MetNIQ involved inmethionine import. Responsible for energy coupling to thetransport system. {ECO:0000255|HAMAP-Rule:MF_01719}.
DB00199	The serum concentration of Doxofylline can be increased when it is combined with Erythromycin.	Erythromycin	Q02FW7	Pseudomonas aeruginosa (strain UCBPP-PA14).	3	479.976	Part of the ABC transporter complex HmuTUV involved inhemin import. Responsible for energy coupling to the transportsystem. {ECO:0000255|HAMAP-Rule:MF_01718}.
DB01382	Glycodiazine is used with diet to lower blood glucose by increasing the secretion of insulin from pancreas and increasing the sensitivity of peripheral tissues to insulin. The mechanism of action of glycodiazine in lowering blood glucose appears to be dependent on stimulating the release of insulin from functioning pancreatic beta cells, and increasing sensitivity of peripheral tissues to insulin…	Glycodiazine	P63402	Mycobacterium bovis (strain ATCC BAA-935 / AF2122/97).	3	469.389
DB00156	An essential amino acid occurring naturally in the L-form, which is the active form. It is found in eggs, milk, gelatin, and other proteins. [PubChem]	L-Threonine	Q7VE85	Prochlorococcus marinus (strain SARG / CCMP1375 / SS120).	3	483.958	Catalyzes the specific phosphorylation of the 3-hydroxylgroup of shikimic acid using ATP as a cosubstrate.{ECO:0000255|HAMAP-Rule:MF_00109}.
DB00955	Avibactam may increase the nephrotoxic activities of Netilmicin.	Netilmicin	B1W419	Streptomyces griseus subsp. griseus (strain JCM 4626 / NBRC 13350).	3	469.746	With S4 and S5 plays an important role in translationalaccuracy. {ECO:0000255|HAMAP-Rule:MF_00403}.Interacts with and stabilizes bases of the 16S rRNA thatare involved in tRNA selection in the A site and with the mRNAbackbone. Located at the interface of the 30S and 50S subunits, ittraverses the body of the 30S subunit contacting proteins on theother side and probably holding the rRNA structure t…
DB01599	A drug used to lower LDL and HDL cholesterol yet has little effect on serum-triglyceride or VLDL cholesterol. (From Martindale, The Extra Pharmacopoeia, 30th ed, p993).	Probucol	O68106	Rhodobacter capsulatus (strain ATCC BAA-309 / NBRC 16581 / SB1003).	1	473.627	Part of the energy-coupling factor (ECF) transportercomplex CbiMNOQ involved in cobalt import. The complex conferscobalt uptake upon expression in E.coli; can also transport nickelwith a very low affinity. Presumably responsible for energycoupling to the transport system. {ECO:0000269|PubMed:16352848,ECO:0000269|PubMed:20868747}.
DB00845	oxidoreductase activity	HI0933_like	Q1LJ08	Cupriavidus metallidurans (strain ATCC 43123 / DSM 2839 / NBRC 102507/ CH34) (Ralstonia metallidurans).	3	479.809	Part of the ABC transporter complex PhnCDE involved inphosphonates import. Responsible for energy coupling to thetransport system. {ECO:0000255|HAMAP-Rule:MF_01713}.
DB01189	Desflurane may increase the central nervous system depressant (CNS depressant) activities of Paraldehyde.	Desflurane	Q4UQF5	Xanthomonas campestris pv. campestris (strain 8004).	3	469.928	Produces ATP from ADP in the presence of a protongradient across the membrane. {ECO:0000255|HAMAP-Rule:MF_00530}.
DB00994	The therapeutic efficacy of Sodium picosulfate can be decreased when used in combination with Neomycin.	Neomycin	Q5L6S7	Chlamydophila abortus (strain DSM 27085 / S26/3).	3	469.492	With S4 and S5 plays an important role in translationalaccuracy. {ECO:0000255|HAMAP-Rule:MF_00403}.Interacts with and stabilizes bases of the 16S rRNA thatare involved in tRNA selection in the A site and with the mRNAbackbone. Located at the interface of the 30S and 50S subunits, ittraverses the body of the 30S subunit contacting proteins on theother side and probably holding the rRNA structure t…
DB00452	Avibactam may increase the nephrotoxic activities of Framycetin.	Framycetin	Q2IXR5	Rhodopseudomonas palustris (strain HaA2).	3	493.623	With S4 and S5 plays an important role in translationalaccuracy. {ECO:0000255|HAMAP-Rule:MF_00403}.Interacts with and stabilizes bases of the 16S rRNA thatare involved in tRNA selection in the A site and with the mRNAbackbone. Located at the interface of the 30S and 50S subunits, ittraverses the body of the 30S subunit contacting proteins on theother side and probably holding the rRNA structure t…
DB01082	The therapeutic efficacy of Sodium picosulfate can be decreased when used in combination with Streptomycin.	Streptomycin	Q5L8A5	Bacteroides fragilis (strain ATCC 25285 / DSM 2151 / JCM 11019 / NCTC9343).	3	491.871	With S4 and S5 plays an important role in translationalaccuracy. {ECO:0000255|HAMAP-Rule:MF_00403}.Interacts with and stabilizes bases of the 16S rRNA thatare involved in tRNA selection in the A site and with the mRNAbackbone. Located at the interface of the 30S and 50S subunits, ittraverses the body of the 30S subunit contacting proteins on theother side and probably holding the rRNA structure t…
DB00452	Avibactam may increase the nephrotoxic activities of Framycetin.	Framycetin	P66371	Chlamydia muridarum (strain MoPn / Nigg).	3	475.352	With S4 and S5 plays an important role in translationalaccuracy. {ECO:0000255|HAMAP-Rule:MF_00403}.Interacts with and stabilizes bases of the 16S rRNA thatare involved in tRNA selection in the A site and with the mRNAbackbone. Located at the interface of the 30S and 50S subunits, ittraverses the body of the 30S subunit contacting proteins on theother side and probably holding the rRNA structure t…
DB00684	The therapeutic efficacy of Sodium picosulfate can be decreased when used in combination with Tobramycin.	Tobramycin	B1Y7G7	Leptothrix cholodnii (strain ATCC 51168 / LMG 8142 / SP-6) (Leptothrixdiscophora (strain SP-6)).	3	471.476	With S4 and S5 plays an important role in translationalaccuracy. {ECO:0000255|HAMAP-Rule:MF_00403}.Interacts with and stabilizes bases of the 16S rRNA thatare involved in tRNA selection in the A site and with the mRNAbackbone. Located at the interface of the 30S and 50S subunits, ittraverses the body of the 30S subunit contacting proteins on theother side and probably holding the rRNA structure t…
DB01016	Glyburide may increase the hypoglycemic activities of Insulin degludec.	Glyburide	Q83LN2	Shigella flexneri.	3	483.921	Part of the ABC transporter complex SsuABC involved inaliphatic sulfonates import. Responsible for energy coupling tothe transport system. {ECO:0000255|HAMAP-Rule:MF_01724}.
DB01066	The serum concentration of Cefditoren can be decreased when it is combined with Magnesium hydroxide.	Cefditoren	Q0VLR6	Alcanivorax borkumensis (strain ATCC 700651 / DSM 11573 / NCIMB 13689/ SK2).	3	482.947	Cell wall formation. {ECO:0000255|HAMAP-Rule:MF_00766}.
DB00912	Repaglinide may increase the hypoglycemic activities of Insulin degludec.	Repaglinide	B5QVV9	Salmonella enteritidis PT4 (strain P125109).	3	492.016	Part of the ABC transporter complex BtuCDF involved invitamin B12 import. Responsible for energy coupling to thetransport system. {ECO:0000255|HAMAP-Rule:MF_01005}.
DB00778	ribosome	Ribosomal_L10	B7M1B8	Escherichia coli O8 (strain IAI1).	3	482.339	Part of the ABC transporter complex BtuCDF involved invitamin B12 import. Responsible for energy coupling to thetransport system. {ECO:0000255|HAMAP-Rule:MF_01005}.
DB00135	A non-essential amino acid. In animals it is synthesized from phenylalanine. It is also the precursor of epinephrine; thyroid hormones; and melanin. [PubChem]	L-Tyrosine	B4T9N5	Salmonella heidelberg (strain SL476).	3	474.469
DB00479	The therapeutic efficacy of Sodium picosulfate can be decreased when used in combination with Amikacin.	Amikacin	Q7VJ83	Helicobacter hepaticus (strain ATCC 51449 / 3B1).	3	485.641	With S4 and S5 plays an important role in translationalaccuracy. {ECO:0000255|HAMAP-Rule:MF_00403}.Interacts with and stabilizes bases of the 16S rRNA thatare involved in tRNA selection in the A site and with the mRNAbackbone. Located at the interface of the 30S and 50S subunits, ittraverses the body of the 30S subunit contacting proteins on theother side and probably holding the rRNA structure t…
DB03793	cytosol	LysR_substrate	Q3YWK7	Shigella sonnei (strain Ss046).	3	479.47	Positively regulates the transcription of the maltoseregulon whose gene products are responsible for uptake andcatabolism of malto-oligosaccharides. Binds and recognizes a DNAmotif (called the malT box): 5'-GGA[TG]GA-3'. {ECO:0000255|HAMAP-Rule:MF_01247}.
DB00560	The serum concentration of Warfarin can be increased when it is combined with Tigecycline.	Tigecycline	Q8GH23	Brucella melitensis biotype 1 (strain 16M / ATCC 23456 / NCTC 10094).	3	496.615	With S4 and S5 plays an important role in translationalaccuracy. {ECO:0000250}.Interacts with and stabilizes bases of the 16S rRNA thatare involved in tRNA selection in the A site and with the mRNAbackbone. Located at the interface of the 30S and 50S subunits, ittraverses the body of the 30S subunit contacting proteins on theother side and probably holding the rRNA structure together. Thecombined…
DB01251	Gliquidone may increase the hypoglycemic activities of Insulin degludec.	Gliquidone	Q3IL62	Pseudoalteromonas haloplanktis (strain TAC 125).	3	476.61	Part of the ABC transporter complex LolCDE involved inthe translocation of mature outer membrane-directed lipoproteins,from the inner membrane to the periplasmic chaperone, LolA.Responsible for the formation of the LolA-lipoprotein complex inan ATP-dependent manner. {ECO:0000255|HAMAP-Rule:MF_01708}.
DB06696	Avibactam may increase the nephrotoxic activities of Arbekacin.	Arbekacin	P66379	Xylella fastidiosa (strain 9a5c).	3	492.821	With S4 and S5 plays an important role in translationalaccuracy. {ECO:0000255|HAMAP-Rule:MF_00403}.Interacts with and stabilizes bases of the 16S rRNA thatare involved in tRNA selection in the A site and with the mRNAbackbone. Located at the interface of the 30S and 50S subunits, ittraverses the body of the 30S subunit contacting proteins on theother side and probably holding the rRNA structure t…
DB01082	The therapeutic efficacy of Sodium picosulfate can be decreased when used in combination with Streptomycin.	Streptomycin	Q2S907	Hahella chejuensis (strain KCTC 2396).	3	484.472	With S4 and S5 plays an important role in translationalaccuracy. {ECO:0000255|HAMAP-Rule:MF_00403}.Interacts with and stabilizes bases of the 16S rRNA thatare involved in tRNA selection in the A site and with the mRNAbackbone. Located at the interface of the 30S and 50S subunits, ittraverses the body of the 30S subunit contacting proteins on theother side and probably holding the rRNA structure t…
DB01211	The therapeutic efficacy of Sodium picosulfate can be decreased when used in combination with Clarithromycin.	Clarithromycin	Q93FH3	Mannheimia haemolytica (Pasteurella haemolytica).	3	481.915	Part of the ABC transporter complex LktBD involved inleukotoxin export. Transmembrane domains (TMD) form a pore in theinner membrane and the ATP-binding domain (NBD) is responsible forenergy generation (Probable). {ECO:0000305}.
DB09050	The therapeutic efficacy of Sodium picosulfate can be decreased when used in combination with Ceftolozane.	Ceftolozane	Q48CL6	Pseudomonas savastanoi pv. phaseolicola (strain 1448A / Race 6)(Pseudomonas syringae pv. phaseolicola (strain 1448A / Race 6)).	3	474.868	Cell wall formation. {ECO:0000255|HAMAP-Rule:MF_00766}.
DB01159	The serum concentration of Fosphenytoin can be increased when it is combined with Halothane.	Halothane	Q6N5N1	Rhodopseudomonas palustris (strain ATCC BAA-98 / CGA009).	3	472.506	NDH-1 shuttles electrons from NADH, via FMN and iron-sulfur (Fe-S) centers, to quinones in the respiratory chain. Theimmediate electron acceptor for the enzyme in this species isbelieved to be ubiquinone. Couples the redox reaction to protontranslocation (for every two electrons transferred, four hydrogenions are translocated across the cytoplasmic membrane), and thusconserves the redox energy in…
DB00256	A tetracycline with a 7-chloro substitution. [PubChem]	Lymecycline	P57567	Buchnera aphidicola subsp. Acyrthosiphon pisum (strain APS)(Acyrthosiphon pisum symbiotic bacterium).	3	479.746	One of the primary rRNA binding proteins, it bindsdirectly to 16S rRNA where it nucleates assembly of the body ofthe 30S subunit. {ECO:0000255|HAMAP-Rule:MF_01306}.With S5 and S12 plays an important role in translationalaccuracy. {ECO:0000255|HAMAP-Rule:MF_01306}.
DB01120	Gliclazide may increase the hypoglycemic activities of Insulin degludec.	Gliclazide	O68877	Pseudomonas aeruginosa (strain ATCC 15692 / PAO1 / 1C / PRS 101 / LMG12228).	3	479.976	Part of the ABC transporter complex HmuTUV involved inhemin import. Responsible for energy coupling to the transportsystem. {ECO:0000255|HAMAP-Rule:MF_01718}.
DB00493	The therapeutic efficacy of Sodium picosulfate can be decreased when used in combination with Cefotaxime.	Cefotaxime	P37597	Escherichia coli (strain K12).	1	477.478
DB01361	A macrolide antibiotic that is similar to erythromycin.	Troleandomycin	B9KJ30	Anaplasma marginale (strain Florida).	3	485.579
DB00560	The serum concentration of Warfarin can be increased when it is combined with Tigecycline.	Tigecycline	A9M5Q5	Brucella canis (strain ATCC 23365 / NCTC 10854).	3	496.615	With S4 and S5 plays an important role in translationalaccuracy. {ECO:0000255|HAMAP-Rule:MF_00403}.Interacts with and stabilizes bases of the 16S rRNA thatare involved in tRNA selection in the A site and with the mRNAbackbone. Located at the interface of the 30S and 50S subunits, ittraverses the body of the 30S subunit contacting proteins on theother side and probably holding the rRNA structure t…
DB00199	The serum concentration of Doxofylline can be increased when it is combined with Erythromycin.	Erythromycin	Q9L0D5	Streptomyces coelicolor (strain ATCC BAA-471 / A3(2) / M145).	3	474.342	This protein binds specifically to 23S rRNA; its bindingis stimulated by other ribosomal proteins, e.g. L4, L17, and L20.It is important during the early stages of 50S assembly. It makesmultiple contacts with different domains of the 23S rRNA in theassembled 50S subunit and ribosome (By similarity).{ECO:0000255|HAMAP-Rule:MF_01331}.The globular domain of the protein is located near thepolypeptide…
DB00560	The serum concentration of Warfarin can be increased when it is combined with Tigecycline.	Tigecycline	A9BPR3	Delftia acidovorans (strain DSM 14801 / SPH-1).	3	482.145	With S4 and S5 plays an important role in translationalaccuracy. {ECO:0000255|HAMAP-Rule:MF_00403}.Interacts with and stabilizes bases of the 16S rRNA thatare involved in tRNA selection in the A site and with the mRNAbackbone. Located at the interface of the 30S and 50S subunits, ittraverses the body of the 30S subunit contacting proteins on theother side and probably holding the rRNA structure t…
DB01077	A diphosphonate which affects calcium metabolism. It inhibits ectopic calcification and slows down bone resorption and bone turnover. [PubChem]	Etidronic acid	P08538	Yersinia pseudotuberculosis serotype I (strain IP32953).	1	500.178	Essential virulence determinant. This protein is aprotein tyrosine phosphatase. The essential function of YopH inYersinia pathogenesis is host-protein dephosphorylation. Itcontributes to the ability of the bacteria to resist phagocytosisby peritoneal macrophages. {ECO:0000269|PubMed:1705028}.
DB01599	A drug used to lower LDL and HDL cholesterol yet has little effect on serum-triglyceride or VLDL cholesterol. (From Martindale, The Extra Pharmacopoeia, 30th ed, p993).	Probucol	Q8D740	Vibrio vulnificus (strain CMCP6).	3	475.812	Part of the ABC transporter complex ModABC involved inmolybdenum import. Responsible for energy coupling to thetransport system. {ECO:0000255|HAMAP-Rule:MF_01705}.
DB00171	An adenine nucleotide containing three phosphate groups esterified to the sugar moiety. In addition to its crucial roles in metabolism adenosine triphosphate is a neurotransmitter. [PubChem]	Adenosine triphosphate	P0C0E3	Streptococcus pyogenes serotype M1.	3	471.193	Implicated in the export process of the lantibioticSrtA. {ECO:0000305}.
DB04877	Voacamine is an alkaloid isolated from the bark of the &lt;i&gt;Pescheria fuchsiae folia&lt;/i&gt; tree. It is an antimalarial drug approved for use in several African countries. Voacamine is also under investigation for use in modulating multidrug-resistance in tumor cells.	Voacamine	Q4UK25	Rickettsia felis (strain ATCC VR-1525 / URRWXCal2) (Rickettsia azadi).	3	499.227	Part of the ABC transporter complex CcmAB involved inthe biogenesis of c-type cytochromes; once thought to export heme,this seems not to be the case, but its exact role is uncertain.Responsible for energy coupling to the transport system.{ECO:0000255|HAMAP-Rule:MF_01707}.
DB00845	oxidoreductase activity	HI0933_like	Q66A01	Yersinia pseudotuberculosis serotype I (strain IP32953).	3	496.849	Part of the ABC transporter complex BtuCDF involved invitamin B12 import. Responsible for energy coupling to thetransport system. {ECO:0000255|HAMAP-Rule:MF_01005}.
DB01050	The risk or severity of adverse effects can be increased when Talniflumate is combined with Ibuprofen.	Ibuprofen	Q66A01	Yersinia pseudotuberculosis serotype I (strain IP32953).	3	496.849	Part of the ABC transporter complex BtuCDF involved invitamin B12 import. Responsible for energy coupling to thetransport system. {ECO:0000255|HAMAP-Rule:MF_01005}.
DB01211	The therapeutic efficacy of Sodium picosulfate can be decreased when used in combination with Clarithromycin.	Clarithromycin	Q5HG40	Staphylococcus aureus (strain COL).	3	468.285	Part of a transport system that may be involved inoligopeptide uptake. Probably responsible for energy coupling tothe transport system. Important for S.aureus growth and survivalduring the infection process (By similarity). {ECO:0000250}.
DB00156	An essential amino acid occurring naturally in the L-form, which is the active form. It is found in eggs, milk, gelatin, and other proteins. [PubChem]	L-Threonine	Q8EEF3	Shewanella oneidensis (strain MR-1).	3	470.853	The RuvA-RuvB complex in the presence of ATP renaturescruciform structure in supercoiled DNA with palindromic sequence,indicating that it may promote strand exchange reactions inhomologous recombination. RuvAB is a helicase that mediates theHolliday junction migration by localized denaturation andreannealing. {ECO:0000255|HAMAP-Rule:MF_00016}.
DB00759	The serum concentration of Tetracycline can be decreased when it is combined with Bismuth Subcitrate.	Tetracycline	Q71YD4	Listeria monocytogenes serotype 4b (strain F2365).	3	477.636	Binds 16S rRNA, required for the assembly of 30Sparticles and may also be responsible for determining theconformation of the 16S rRNA at the A site. {ECO:0000255|HAMAP-Rule:MF_00537}.
DB00845	oxidoreductase activity	HI0933_like	P33594	Escherichia coli (strain K12).	3	488.487	Part of the ABC transporter complex NikABCDE involved innickel import. Responsible for energy coupling to the transportsystem. {ECO:0000255|HAMAP-Rule:MF_01712}.
DB01172	The therapeutic efficacy of Sodium picosulfate can be decreased when used in combination with Kanamycin.	Kanamycin	Q0AIK0	Nitrosomonas eutropha (strain C91).	3	477.452	With S4 and S5 plays an important role in translationalaccuracy. {ECO:0000255|HAMAP-Rule:MF_00403}.Interacts with and stabilizes bases of the 16S rRNA thatare involved in tRNA selection in the A site and with the mRNAbackbone. Located at the interface of the 30S and 50S subunits, ittraverses the body of the 30S subunit contacting proteins on theother side and probably holding the rRNA structure t…
DB00684	The therapeutic efficacy of Sodium picosulfate can be decreased when used in combination with Tobramycin.	Tobramycin	A5FZW9	Acidiphilium cryptum (strain JF-5).	3	475.303	With S4 and S5 plays an important role in translationalaccuracy. {ECO:0000255|HAMAP-Rule:MF_00403}.Interacts with and stabilizes bases of the 16S rRNA thatare involved in tRNA selection in the A site and with the mRNAbackbone. Located at the interface of the 30S and 50S subunits, ittraverses the body of the 30S subunit contacting proteins on theother side and probably holding the rRNA structure t…
DB01138	Sulfinpyrazone may increase the anticoagulant activities of Dabigatran etexilate.	Sulfinpyrazone	Q1LJ08	Cupriavidus metallidurans (strain ATCC 43123 / DSM 2839 / NBRC 102507/ CH34) (Ralstonia metallidurans).	3	479.809	Part of the ABC transporter complex PhnCDE involved inphosphonates import. Responsible for energy coupling to thetransport system. {ECO:0000255|HAMAP-Rule:MF_01713}.
DB03615	Avibactam may increase the nephrotoxic activities of Ribostamycin.	Ribostamycin	P75546	Mycoplasma pneumoniae (strain ATCC 29342 / M129).	3	485.362	With S4 and S5 plays an important role in translationalaccuracy. {ECO:0000255|HAMAP-Rule:MF_00403}.Interacts with and stabilizes bases of the 16S rRNA thatare involved in tRNA selection in the A site and with the mRNAbackbone. Located at the interface of the 30S and 50S subunits, ittraverses the body of the 30S subunit contacting proteins on theother side and probably holding the rRNA structure t…
DB00778	ribosome	Ribosomal_L10	Q92QH9	Rhizobium meliloti (strain 1021) (Ensifer meliloti) (Sinorhizobiummeliloti).	3	477.164	Forms part of the ribosomal stalk, playing a centralrole in the interaction of the ribosome with GTP-bound translationfactors. {ECO:0000255|HAMAP-Rule:MF_00362}.
DB06696	Avibactam may increase the nephrotoxic activities of Arbekacin.	Arbekacin	A7FZ74	Clostridium botulinum (strain ATCC 19397 / Type A).	3	471.895	With S4 and S5 plays an important role in translationalaccuracy. {ECO:0000255|HAMAP-Rule:MF_00403}.Interacts with and stabilizes bases of the 16S rRNA thatare involved in tRNA selection in the A site and with the mRNAbackbone. Located at the interface of the 30S and 50S subunits, ittraverses the body of the 30S subunit contacting proteins on theother side and probably holding the rRNA structure t…
DB00301	Flucloxacillin may decrease the anticoagulant activities of Acenocoumarol.	Flucloxacillin	A0K4E0	Burkholderia cenocepacia (strain HI2424).	3	479.508	Cell wall formation. {ECO:0000255|HAMAP-Rule:MF_00766}.
DB00128	One of the non-essential amino acids commonly occurring in the L-form. It is found in animals and plants, especially in sugar cane and sugar beets. It may be a neurotransmitter. [PubChem]	L-Aspartic Acid	Q01V56	Solibacter usitatus (strain Ellin6076).	3	478.502
DB00887	Molsidomine may increase the hypotensive activities of Bumetanide.	Bumetanide	Q6LTL7	Photobacterium profundum (Photobacterium sp. (strain SS9)).	3	481.74	Part of the ABC transporter complex CcmAB involved inthe biogenesis of c-type cytochromes; once thought to export heme,this seems not to be the case, but its exact role is uncertain.Responsible for energy coupling to the transport system.{ECO:0000255|HAMAP-Rule:MF_01707}.
DB01124	Tolbutamide may increase the hypoglycemic activities of Insulin degludec.	Tolbutamide	Q8P8W4	Xanthomonas campestris pv. campestris (strain ATCC 33913 / DSM 3586 /NCPPB 528 / LMG 568 / P 25).	3	470.645	Involved in lipid A export and possibly also inglycerophospholipid export and for biogenesis of the outermembrane. Transmembrane domains (TMD) form a pore in the innermembrane and the ATP-binding domain (NBD) is responsible forenergy generation. {ECO:0000255|HAMAP-Rule:MF_01703}.
DB00560	The serum concentration of Warfarin can be increased when it is combined with Tigecycline.	Tigecycline	Q9PPW5	Ureaplasma parvum serovar 3 (strain ATCC 700970).	3	472.15	With S4 and S5 plays an important role in translationalaccuracy. {ECO:0000255|HAMAP-Rule:MF_00403}.Interacts with and stabilizes bases of the 16S rRNA thatare involved in tRNA selection in the A site and with the mRNAbackbone. Located at the interface of the 30S and 50S subunits, ittraverses the body of the 30S subunit contacting proteins on theother side and probably holding the rRNA structure t…
DB00355	The therapeutic efficacy of Sodium picosulfate can be decreased when used in combination with Aztreonam.	Aztreonam	Q2FVH6	Staphylococcus aureus (strain NCTC 8325).	4	477.298	Its precise function is unknown. Has no penicillin-binding activity and is not involved in methicillin resistance.{ECO:0000269|PubMed:10867231}.
DB00919	Avibactam may increase the nephrotoxic activities of Spectinomycin.	Spectinomycin	Q8KNX8	Bartonella henselae (strain ATCC 49882 / DSM 28221 / Houston 1)(Rochalimaea henselae).	3	485.533	With S4 and S5 plays an important role in translationalaccuracy. {ECO:0000250}.Interacts with and stabilizes bases of the 16S rRNA thatare involved in tRNA selection in the A site and with the mRNAbackbone. Located at the interface of the 30S and 50S subunits, ittraverses the body of the 30S subunit contacting proteins on theother side and probably holding the rRNA structure together. Thecombined…
DB00887	Molsidomine may increase the hypotensive activities of Bumetanide.	Bumetanide	Q88HL0	Pseudomonas putida (strain KT2440).	3	485.121	Part of the ABC transporter complex NikABCDE involved innickel import. Responsible for energy coupling to the transportsystem. {ECO:0000255|HAMAP-Rule:MF_01712}.
DB01331	The therapeutic efficacy of Sodium picosulfate can be decreased when used in combination with Cefoxitin.	Cefoxitin	Q2K330	Rhizobium etli (strain CFN 42 / ATCC 51251).	3	471.409	Cell wall formation. {ECO:0000255|HAMAP-Rule:MF_00766}.
DB01603	One of the penicillins which is resistant to penicillinase but susceptible to a penicillin-binding protein. It is inactivated by gastric acid so administered by injection. [PubChem]	Meticillin	Q82U73	Nitrosomonas europaea (strain ATCC 19718 / NBRC 14298).	3	471.177	Cell wall formation. {ECO:0000255|HAMAP-Rule:MF_00766}.
DB00672	Chlorpropamide may increase the hypoglycemic activities of Insulin degludec.	Chlorpropamide	Q3ARY3	Chlorobium chlorochromatii (strain CaD3).	3	502.55	Part of the ABC transporter complex LolCDE involved inthe translocation of mature outer membrane-directed lipoproteins,from the inner membrane to the periplasmic chaperone, LolA.Responsible for the formation of the LolA-lipoprotein complex inan ATP-dependent manner. {ECO:0000255|HAMAP-Rule:MF_01708}.
DB00753	Isoflurane may increase the central nervous system depressant (CNS depressant) activities of Paraldehyde.	Isoflurane	A5CYE1	Pelotomaculum thermopropionicum (strain DSM 13744 / JCM 10971 / SI).	3	468.992	Produces ATP from ADP in the presence of a protongradient across the membrane. {ECO:0000255|HAMAP-Rule:MF_00530}.
DB01369	Quinupristin/dalfopristin is a combination of two antibiotics used to treat infections by staphylococci and by vancomycin-resistant Enterococcus faecium. Dalfopristin inhibits the early phase of protein synthesis in the bacterial ribosome and quinupristin inhibits the late phase of protein synthesis. The combination of the two components acts synergistically and is more effective in vitro than ea…	Quinupristin	B3E7U0	Geobacter lovleyi (strain ATCC BAA-1151 / DSM 17278 / SZ).	3	497.116	This protein binds specifically to 23S rRNA; its bindingis stimulated by other ribosomal proteins, e.g. L4, L17, and L20.It is important during the early stages of 50S assembly. It makesmultiple contacts with different domains of the 23S rRNA in theassembled 50S subunit and ribosome (By similarity).{ECO:0000255|HAMAP-Rule:MF_01331}.The globular domain of the protein is located near thepolypeptide…
DB00207	The therapeutic efficacy of Sodium picosulfate can be decreased when used in combination with Azithromycin.	Azithromycin	P61182	Streptococcus pneumoniae serotype 4 (strain ATCC BAA-334 / TIGR4).	1	515.504	This protein binds specifically to 23S rRNA; its bindingis stimulated by other ribosomal proteins, e.g. L4, L17, and L20.It is important during the early stages of 50S assembly. It makesmultiple contacts with different domains of the 23S rRNA in theassembled 50S subunit and ribosome (By similarity). {ECO:0000250}.The globular domain of the protein is located near thepolypeptide exit tunnel on the…
DB01082	The therapeutic efficacy of Sodium picosulfate can be decreased when used in combination with Streptomycin.	Streptomycin	B3CLA5	Wolbachia pipientis subsp. Culex pipiens (strain wPip).	3	468.455	With S4 and S5 plays an important role in translationalaccuracy. {ECO:0000255|HAMAP-Rule:MF_00403}.Interacts with and stabilizes bases of the 16S rRNA thatare involved in tRNA selection in the A site and with the mRNAbackbone. Located at the interface of the 30S and 50S subunits, ittraverses the body of the 30S subunit contacting proteins on theother side and probably holding the rRNA structure t…
DB00845	oxidoreductase activity	HI0933_like	Q97T09	Streptococcus pneumoniae serotype 4 (strain ATCC BAA-334 / TIGR4).	3	477.199	Part of the ABC transporter complex MetNIQ involved inmethionine import. Responsible for energy coupling to thetransport system. {ECO:0000255|HAMAP-Rule:MF_01719}.
DB00887	Molsidomine may increase the hypotensive activities of Bumetanide.	Bumetanide	Q9HZL7	Pseudomonas aeruginosa (strain ATCC 15692 / PAO1 / 1C / PRS 101 / LMG12228).	3	486.65	Part of the ABC transporter complex LolCDE involved inthe translocation of mature outer membrane-directed lipoproteins,from the inner membrane to the periplasmic chaperone, LolA.Responsible for the formation of the LolA-lipoprotein complex inan ATP-dependent manner. {ECO:0000255|HAMAP-Rule:MF_01708}.
DB00912	Repaglinide may increase the hypoglycemic activities of Insulin degludec.	Repaglinide	P33594	Escherichia coli (strain K12).	3	488.487	Part of the ABC transporter complex NikABCDE involved innickel import. Responsible for energy coupling to the transportsystem. {ECO:0000255|HAMAP-Rule:MF_01712}.
DB00778	ribosome	Ribosomal_L10	Q8EB59	Shewanella oneidensis (strain MR-1).	3	473.316	Part of the ABC transporter complex HmuTUV involved inhemin import. Responsible for energy coupling to the transportsystem. {ECO:0000255|HAMAP-Rule:MF_01718}.
DB01150	The therapeutic efficacy of Sodium picosulfate can be decreased when used in combination with Cefprozil.	Cefprozil	B1JVD0	Burkholderia cenocepacia (strain MC0-3).	3	479.689	Cell wall formation. {ECO:0000255|HAMAP-Rule:MF_00766}.
DB01016	Glyburide may increase the hypoglycemic activities of Insulin degludec.	Glyburide	Q1C9L0	Yersinia pestis bv. Antiqua (strain Antiqua).	3	477.448	Part of the ABC transporter complex PhnCDE involved inphosphonates import. Responsible for energy coupling to thetransport system. {ECO:0000255|HAMAP-Rule:MF_01713}.
DB00254	The serum concentration of Doxycycline can be decreased when it is combined with Bismuth Subcitrate.	Doxycycline	Q605D6	Methylococcus capsulatus (strain ATCC 33009 / NCIMB 11132 / Bath).	3	469.22	One of the primary rRNA binding proteins, it bindsdirectly to 16S rRNA where it nucleates assembly of the body ofthe 30S subunit. {ECO:0000255|HAMAP-Rule:MF_01306}.With S5 and S12 plays an important role in translationalaccuracy. {ECO:0000255|HAMAP-Rule:MF_01306}.
DB01382	Glycodiazine is used with diet to lower blood glucose by increasing the secretion of insulin from pancreas and increasing the sensitivity of peripheral tissues to insulin. The mechanism of action of glycodiazine in lowering blood glucose appears to be dependent on stimulating the release of insulin from functioning pancreatic beta cells, and increasing sensitivity of peripheral tissues to insulin…	Glycodiazine	Q3MA91	Anabaena variabilis (strain ATCC 29413 / PCC 7937).	3	469.974	Part of the ABC transporter complex PstSACB involved inphosphate import. Responsible for energy coupling to the transportsystem. {ECO:0000255|HAMAP-Rule:MF_01702}.
DB01369	Quinupristin/dalfopristin is a combination of two antibiotics used to treat infections by staphylococci and by vancomycin-resistant Enterococcus faecium. Dalfopristin inhibits the early phase of protein synthesis in the bacterial ribosome and quinupristin inhibits the late phase of protein synthesis. The combination of the two components acts synergistically and is more effective in vitro than ea…	Quinupristin	A1WVB7	Halorhodospira halophila (strain DSM 244 / SL1) (Ectothiorhodospirahalophila (strain DSM 244 / SL1)).	3	497.028	This protein binds specifically to 23S rRNA; its bindingis stimulated by other ribosomal proteins, e.g. L4, L17, and L20.It is important during the early stages of 50S assembly. It makesmultiple contacts with different domains of the 23S rRNA in theassembled 50S subunit and ribosome (By similarity).{ECO:0000255|HAMAP-Rule:MF_01331}.The globular domain of the protein is located near thepolypeptide…
DB01016	Glyburide may increase the hypoglycemic activities of Insulin degludec.	Glyburide	P19844	Pseudomonas stutzeri (Pseudomonas perfectomarina).	3	473.58	Involved in copper processing/transport.
DB01252	Mitiglinide is a drug for the treatment of type 2 diabetes .Mitiglinide is thought to stimulate insulin secretion by closing the ATP-sensitive K(+) (K(ATP)) channels in pancreatic beta-cells.	Mitiglinide	Q32AQ1	Shigella dysenteriae serotype 1 (strain Sd197).	3	491.461	Part of the ABC transporter complex NikABCDE involved innickel import. Responsible for energy coupling to the transportsystem. {ECO:0000255|HAMAP-Rule:MF_01712}.
DB02325	An isomer of 1-propanol. It is a colorless liquid having disinfectant properties. It is used in the manufacture of acetone and its derivatives and as a solvent. Topically, it is used as an antiseptic. [PubChem]	Isopropyl Alcohol	A5UFN4	Haemophilus influenzae (strain PittGG).	3	478.736	This protein is involved in the repair of mismatches inDNA. It is required for dam-dependent methyl-directed DNA mismatchrepair. May act as a "molecular matchmaker", a protein thatpromotes the formation of a stable complex between two or moreDNA-binding proteins in an ATP-dependent manner without itselfbeing part of a final effector complex. {ECO:0000255|HAMAP-Rule:MF_00149}.
DB03615	Avibactam may increase the nephrotoxic activities of Ribostamycin.	Ribostamycin	A9IJ10	Bordetella petrii (strain ATCC BAA-461 / DSM 12804 / CCUG 43448).	3	492.242	With S4 and S5 plays an important role in translationalaccuracy. {ECO:0000255|HAMAP-Rule:MF_00403}.Interacts with and stabilizes bases of the 16S rRNA thatare involved in tRNA selection in the A site and with the mRNAbackbone. Located at the interface of the 30S and 50S subunits, ittraverses the body of the 30S subunit contacting proteins on theother side and probably holding the rRNA structure t…
DB00955	Avibactam may increase the nephrotoxic activities of Netilmicin.	Netilmicin	A7FZ74	Clostridium botulinum (strain ATCC 19397 / Type A).	3	471.895	With S4 and S5 plays an important role in translationalaccuracy. {ECO:0000255|HAMAP-Rule:MF_00403}.Interacts with and stabilizes bases of the 16S rRNA thatare involved in tRNA selection in the A site and with the mRNAbackbone. Located at the interface of the 30S and 50S subunits, ittraverses the body of the 30S subunit contacting proteins on theother side and probably holding the rRNA structure t…
DB00128	One of the non-essential amino acids commonly occurring in the L-form. It is found in animals and plants, especially in sugar cane and sugar beets. It may be a neurotransmitter. [PubChem]	L-Aspartic Acid	Q31CU8	Prochlorococcus marinus (strain MIT 9312).	3	479.186
DB00615	The serum concentration of Rolapitant can be decreased when it is combined with Rifabutin.	Rifabutin	Q5P307	Aromatoleum aromaticum (strain EbN1) (Azoarcus sp. (strain EbN1)).	3	481.48	DNA-dependent RNA polymerase catalyzes the transcriptionof DNA into RNA using the four ribonucleoside triphosphates assubstrates. {ECO:0000255|HAMAP-Rule:MF_00059}.
DB01082	The therapeutic efficacy of Sodium picosulfate can be decreased when used in combination with Streptomycin.	Streptomycin	Q253E9	Chlamydophila felis (strain Fe/C-56).	3	469.492	With S4 and S5 plays an important role in translationalaccuracy. {ECO:0000255|HAMAP-Rule:MF_00403}.Interacts with and stabilizes bases of the 16S rRNA thatare involved in tRNA selection in the A site and with the mRNAbackbone. Located at the interface of the 30S and 50S subunits, ittraverses the body of the 30S subunit contacting proteins on theother side and probably holding the rRNA structure t…
DB01252	Mitiglinide is a drug for the treatment of type 2 diabetes .Mitiglinide is thought to stimulate insulin secretion by closing the ATP-sensitive K(+) (K(ATP)) channels in pancreatic beta-cells.	Mitiglinide	Q1LJ08	Cupriavidus metallidurans (strain ATCC 43123 / DSM 2839 / NBRC 102507/ CH34) (Ralstonia metallidurans).	3	479.809	Part of the ABC transporter complex PhnCDE involved inphosphonates import. Responsible for energy coupling to thetransport system. {ECO:0000255|HAMAP-Rule:MF_01713}.
DB00207	The therapeutic efficacy of Sodium picosulfate can be decreased when used in combination with Azithromycin.	Azithromycin	A8F990	Bacillus pumilus (strain SAFR-032).	3	485.625	This protein binds specifically to 23S rRNA; its bindingis stimulated by other ribosomal proteins, e.g. L4, L17, and L20.It is important during the early stages of 50S assembly. It makesmultiple contacts with different domains of the 23S rRNA in theassembled 50S subunit and ribosome (By similarity).{ECO:0000255|HAMAP-Rule:MF_01331}.The globular domain of the protein is located near thepolypeptide…
DB00128	One of the non-essential amino acids commonly occurring in the L-form. It is found in animals and plants, especially in sugar cane and sugar beets. It may be a neurotransmitter. [PubChem]	L-Aspartic Acid	Q6LG82	Photobacterium profundum (Photobacterium sp. (strain SS9)).	3	469.849	Involved in the import of serine and threonine into thecell, with the concomitant import of sodium (symport system).{ECO:0000255|HAMAP-Rule:MF_01582}.
DB00560	The serum concentration of Warfarin can be increased when it is combined with Tigecycline.	Tigecycline	Q2NZZ8	Xanthomonas oryzae pv. oryzae (strain MAFF 311018).	3	486.96	Binds 16S rRNA, required for the assembly of 30Sparticles and may also be responsible for determining theconformation of the 16S rRNA at the A site. {ECO:0000255|HAMAP-Rule:MF_00537}.
DB01599	A drug used to lower LDL and HDL cholesterol yet has little effect on serum-triglyceride or VLDL cholesterol. (From Martindale, The Extra Pharmacopoeia, 30th ed, p993).	Probucol	Q933E0	Bibersteinia trehalosi (Pasteurella trehalosi).	3	482.17	Part of the ABC transporter complex LktBD involved inleukotoxin export. Transmembrane domains (TMD) form a pore in theinner membrane and the ATP-binding domain (NBD) is responsible forenergy generation (Probable). {ECO:0000305}.
DB01050	The risk or severity of adverse effects can be increased when Talniflumate is combined with Ibuprofen.	Ibuprofen	B5FJ99	Salmonella dublin (strain CT_02021853).	3	490.71	Part of the ABC transporter complex BtuCDF involved invitamin B12 import. Responsible for energy coupling to thetransport system. {ECO:0000255|HAMAP-Rule:MF_01005}.
DB01211	The therapeutic efficacy of Sodium picosulfate can be decreased when used in combination with Clarithromycin.	Clarithromycin	A1VTG0	Polaromonas naphthalenivorans (strain CJ2).	3	472.775	Forms part of the ribosomal stalk, playing a centralrole in the interaction of the ribosome with GTP-bound translationfactors. {ECO:0000255|HAMAP-Rule:MF_00362}.
DB00479	The therapeutic efficacy of Sodium picosulfate can be decreased when used in combination with Amikacin.	Amikacin	Q15YA9	Pseudoalteromonas atlantica (strain T6c / ATCC BAA-1087).	3	478.74	With S4 and S5 plays an important role in translationalaccuracy. {ECO:0000255|HAMAP-Rule:MF_00403}.Interacts with and stabilizes bases of the 16S rRNA thatare involved in tRNA selection in the A site and with the mRNAbackbone. Located at the interface of the 30S and 50S subunits, ittraverses the body of the 30S subunit contacting proteins on theother side and probably holding the rRNA structure t…
DB00199	The serum concentration of Doxofylline can be increased when it is combined with Erythromycin.	Erythromycin	Q28UV5	Jannaschia sp. (strain CCS1).	3	486.912	This protein binds specifically to 23S rRNA; its bindingis stimulated by other ribosomal proteins, e.g. L4, L17, and L20.It is important during the early stages of 50S assembly. It makesmultiple contacts with different domains of the 23S rRNA in theassembled 50S subunit and ribosome (By similarity).{ECO:0000255|HAMAP-Rule:MF_01331}.The globular domain of the protein is located near thepolypeptide…
DB01236	Sevoflurane may increase the central nervous system depressant (CNS depressant) activities of Paraldehyde.	Sevoflurane	Q2RYV5	Salinibacter ruber (strain DSM 13855 / M31).	3	470.759	NDH-1 shuttles electrons from NADH, via FMN and iron-sulfur (Fe-S) centers, to quinones in the respiratory chain. Theimmediate electron acceptor for the enzyme in this species isbelieved to be ubiquinone. Couples the redox reaction to protontranslocation (for every two electrons transferred, four hydrogenions are translocated across the cytoplasmic membrane), and thusconserves the redox energy in…
DB00256	A tetracycline with a 7-chloro substitution. [PubChem]	Lymecycline	B3EGW4	Chlorobium limicola (strain DSM 245 / NBRC 103803).	3	471.639	One of the primary rRNA binding proteins, it bindsdirectly to 16S rRNA where it nucleates assembly of the body ofthe 30S subunit. {ECO:0000255|HAMAP-Rule:MF_01306}.With S5 and S12 plays an important role in translationalaccuracy. {ECO:0000255|HAMAP-Rule:MF_01306}.
DB00479	The therapeutic efficacy of Sodium picosulfate can be decreased when used in combination with Amikacin.	Amikacin	Q2YLZ8	Brucella abortus (strain 2308).	3	496.615	With S4 and S5 plays an important role in translationalaccuracy. {ECO:0000255|HAMAP-Rule:MF_00403}.Interacts with and stabilizes bases of the 16S rRNA thatare involved in tRNA selection in the A site and with the mRNAbackbone. Located at the interface of the 30S and 50S subunits, ittraverses the body of the 30S subunit contacting proteins on theother side and probably holding the rRNA structure t…
DB03147	This compound belongs to the class of organic compounds known as flavin nucleotides. These are nucleotides containing a flavin moiety. Flavin is a compound that contains the tricyclic isoalloxazine ring system, which bears 2 oxo groups at the 2- and 4-positions.	Flavin adenine dinucleotide	Q4KF31	Pseudomonas fluorescens (strain Pf-5 / ATCC BAA-477).	3	499.8	Catalyzes the reductive cleavage of azo bond in aromaticazo compounds to the corresponding amines. Requires NADH, but notNADPH, as an electron donor for its activity. {ECO:0000255|HAMAP-Rule:MF_01216}.
DB00319	The therapeutic efficacy of Sodium picosulfate can be decreased when used in combination with Piperacillin.	Piperacillin	Q4ZM52	Pseudomonas syringae pv. syringae (strain B728a).	3	482.83	Cell wall formation. {ECO:0000255|HAMAP-Rule:MF_00766}.
DB08820	The serum concentration of Sonidegib can be increased when it is combined with Ivacaftor.	Ivacaftor	Q83LT3	Shigella flexneri.	3	471.87	Part of the ABC transporter complex GsiABCD involved inglutathione import. Responsible for energy coupling to thetransport system (By similarity). {ECO:0000250}.
DB00222	Glimepiride may increase the hypoglycemic activities of Insulin degludec.	Glimepiride	P0AAH9	Escherichia coli O6:H1 (strain CFT073 / ATCC 700928 / UPEC).	3	469.648	Involved in a peptide intake transport system that playsa role in the resistance to antimicrobial peptides. {ECO:0000250}.
DB00155	Citrulline is an amino acid. It is made from ornithine and carbamoyl phosphate in one of the central reactions in the urea cycle. It is also produced from arginine as a by-product of the reaction catalyzed by NOS family. Its name is derived from citrullus, the Latin word for watermelon, from which it was first isolated.	L-Citrulline	Q1QL23	Nitrobacter hamburgensis (strain X14 / DSM 10229).	3	489.377
DB00672	Chlorpropamide may increase the hypoglycemic activities of Insulin degludec.	Chlorpropamide	P30750	Escherichia coli (strain K12).	1	468.863	Part of the ABC transporter complex MetNIQ involved inmethionine import. Responsible for energy coupling to thetransport system (Probable). It has also been shown to be involvedin formyl-L-methionine transport. {ECO:0000255|HAMAP-Rule:MF_01719, ECO:0000269|PubMed:12169620,ECO:0000269|PubMed:12819857, ECO:0000305}.
DB00199	The serum concentration of Doxofylline can be increased when it is combined with Erythromycin.	Erythromycin	Q7UN19	Rhodopirellula baltica (strain DSM 10527 / NCIMB 13988 / SH1).	3	470.964	One of the primary rRNA binding proteins, this proteininitially binds near the 5'-end of the 23S rRNA. It is importantduring the early stages of 50S assembly. It makes multiplecontacts with different domains of the 23S rRNA in the assembled50S subunit and ribosome. {ECO:0000255|HAMAP-Rule:MF_01328}.Forms part of the polypeptide exit tunnel.{ECO:0000255|HAMAP-Rule:MF_01328}.
DB04877	Voacamine is an alkaloid isolated from the bark of the &lt;i&gt;Pescheria fuchsiae folia&lt;/i&gt; tree. It is an antimalarial drug approved for use in several African countries. Voacamine is also under investigation for use in modulating multidrug-resistance in tumor cells.	Voacamine	O83078	Treponema pallidum (strain Nichols).	3	468.114	Part of an ATP-driven transport systemTP_0034/TP_0035/TP_0036 for a metal. Probably responsible forenergy coupling to the transport system.
DB01599	A drug used to lower LDL and HDL cholesterol yet has little effect on serum-triglyceride or VLDL cholesterol. (From Martindale, The Extra Pharmacopoeia, 30th ed, p993).	Probucol	Q8DAV6	Vibrio vulnificus (strain CMCP6).	3	469.416	Part of the ABC transporter complex LolCDE involved inthe translocation of mature outer membrane-directed lipoproteins,from the inner membrane to the periplasmic chaperone, LolA.Responsible for the formation of the LolA-lipoprotein complex inan ATP-dependent manner. {ECO:0000255|HAMAP-Rule:MF_01708}.
DB00207	The therapeutic efficacy of Sodium picosulfate can be decreased when used in combination with Azithromycin.	Azithromycin	Q72CH5	Desulfovibrio vulgaris (strain Hildenborough / ATCC 29579 / NCIMB8303).	3	553.315	This protein binds specifically to 23S rRNA; its bindingis stimulated by other ribosomal proteins, e.g. L4, L17, and L20.It is important during the early stages of 50S assembly. It makesmultiple contacts with different domains of the 23S rRNA in theassembled 50S subunit and ribosome (By similarity).{ECO:0000255|HAMAP-Rule:MF_01331}.The globular domain of the protein is located near thepolypeptide…
DB00684	The therapeutic efficacy of Sodium picosulfate can be decreased when used in combination with Tobramycin.	Tobramycin	B8CNC7	Shewanella piezotolerans (strain WP3 / JCM 13877).	3	469.171	With S4 and S5 plays an important role in translationalaccuracy. {ECO:0000255|HAMAP-Rule:MF_00403}.Interacts with and stabilizes bases of the 16S rRNA thatare involved in tRNA selection in the A site and with the mRNAbackbone. Located at the interface of the 30S and 50S subunits, ittraverses the body of the 30S subunit contacting proteins on theother side and probably holding the rRNA structure t…
DB00684	The therapeutic efficacy of Sodium picosulfate can be decreased when used in combination with Tobramycin.	Tobramycin	B2SDY9	Francisella tularensis subsp. mediasiatica (strain FSC147).	3	488.545	With S4 and S5 plays an important role in translationalaccuracy. {ECO:0000255|HAMAP-Rule:MF_00403}.Interacts with and stabilizes bases of the 16S rRNA thatare involved in tRNA selection in the A site and with the mRNAbackbone. Located at the interface of the 30S and 50S subunits, ittraverses the body of the 30S subunit contacting proteins on theother side and probably holding the rRNA structure t…
DB08820	The serum concentration of Sonidegib can be increased when it is combined with Ivacaftor.	Ivacaftor	Q0S6U9	Rhodococcus jostii (strain RHA1).	3	478.519	Part of the ABC transporter complex SsuABC involved inaliphatic sulfonates import. Responsible for energy coupling tothe transport system. {ECO:0000255|HAMAP-Rule:MF_01724}.
DB01120	Gliclazide may increase the hypoglycemic activities of Insulin degludec.	Gliclazide	Q7M816	Wolinella succinogenes (strain ATCC 29543 / DSM 1740 / LMG 7466 / NCTC11488 / FDC 602W) (Vibrio succinogenes).	3	474.639	Part of the ABC transporter complex MetNIQ involved inmethionine import. Responsible for energy coupling to thetransport system. {ECO:0000255|HAMAP-Rule:MF_01719}.
DB01050	The risk or severity of adverse effects can be increased when Talniflumate is combined with Ibuprofen.	Ibuprofen	Q5ZUH9	Legionella pneumophila subsp. pneumophila (strain Philadelphia 1 /ATCC 33152 / DSM 7513).	3	470.489	Involved in lipid A export and possibly also inglycerophospholipid export and for biogenesis of the outermembrane. Transmembrane domains (TMD) form a pore in the innermembrane and the ATP-binding domain (NBD) is responsible forenergy generation. {ECO:0000255|HAMAP-Rule:MF_01703}.
DB01369	Quinupristin/dalfopristin is a combination of two antibiotics used to treat infections by staphylococci and by vancomycin-resistant Enterococcus faecium. Dalfopristin inhibits the early phase of protein synthesis in the bacterial ribosome and quinupristin inhibits the late phase of protein synthesis. The combination of the two components acts synergistically and is more effective in vitro than ea…	Quinupristin	Q8YHN5	Brucella melitensis biotype 1 (strain 16M / ATCC 23456 / NCTC 10094).	3	476.266	This protein binds specifically to 23S rRNA; its bindingis stimulated by other ribosomal proteins, e.g. L4, L17, and L20.It is important during the early stages of 50S assembly. It makesmultiple contacts with different domains of the 23S rRNA in theassembled 50S subunit and ribosome (By similarity).{ECO:0000255|HAMAP-Rule:MF_01331}.The globular domain of the protein is located near thepolypeptide…
DB08877	The serum concentration of Ruxolitinib can be increased when it is combined with Stiripentol.	Ruxolitinib	P54738	Myxococcus xanthus.	2	471.543	Pkn5 and pkn6 may have reciprocal roles in growth anddevelopment. Pkn6 may be a transmembrane sensor of externalsignals for development.
DB00945	Acetylsalicylic acid may increase the hypoglycemic activities of Insulin degludec.	Acetylsalicylic acid	A1T726	Mycobacterium vanbaalenii (strain DSM 7251 / PYR-1).	3	478.975
DB01251	Gliquidone may increase the hypoglycemic activities of Insulin degludec.	Gliquidone	Q65U21	Mannheimia succiniciproducens (strain MBEL55E).	3	470.132	Involved in lipid A export and possibly also inglycerophospholipid export and for biogenesis of the outermembrane. Transmembrane domains (TMD) form a pore in the innermembrane and the ATP-binding domain (NBD) is responsible forenergy generation. {ECO:0000255|HAMAP-Rule:MF_01703}.
DB00618	The serum concentration of Demeclocycline can be decreased when it is combined with Bismuth Subcitrate.	Demeclocycline	A0L5Z7	Magnetococcus marinus (strain ATCC BAA-1437 / JCM 17883 / MC-1).	3	478.145	One of the primary rRNA binding proteins, it bindsdirectly to 16S rRNA where it nucleates assembly of the body ofthe 30S subunit. {ECO:0000255|HAMAP-Rule:MF_01306}.With S5 and S12 plays an important role in translationalaccuracy. {ECO:0000255|HAMAP-Rule:MF_01306}.
DB00955	Avibactam may increase the nephrotoxic activities of Netilmicin.	Netilmicin	A9M5Q5	Brucella canis (strain ATCC 23365 / NCTC 10854).	3	496.615	With S4 and S5 plays an important role in translationalaccuracy. {ECO:0000255|HAMAP-Rule:MF_00403}.Interacts with and stabilizes bases of the 16S rRNA thatare involved in tRNA selection in the A site and with the mRNAbackbone. Located at the interface of the 30S and 50S subunits, ittraverses the body of the 30S subunit contacting proteins on theother side and probably holding the rRNA structure t…
DB01172	The therapeutic efficacy of Sodium picosulfate can be decreased when used in combination with Kanamycin.	Kanamycin	P57595	Buchnera aphidicola subsp. Acyrthosiphon pisum (strain APS)(Acyrthosiphon pisum symbiotic bacterium).	3	472.089	With S4 and S5 plays an important role in translationalaccuracy. {ECO:0000255|HAMAP-Rule:MF_00403}.Interacts with and stabilizes bases of the 16S rRNA thatare involved in tRNA selection in the A site and with the mRNAbackbone. Located at the interface of the 30S and 50S subunits, ittraverses the body of the 30S subunit contacting proteins on theother side and probably holding the rRNA structure t…
DB00233	The risk or severity of adverse effects can be increased when Aminosalicylic Acid is combined with Dexketoprofen.	Aminosalicylic Acid	P54738	Myxococcus xanthus.	2	471.543	Pkn5 and pkn6 may have reciprocal roles in growth anddevelopment. Pkn6 may be a transmembrane sensor of externalsignals for development.
DB00199	The serum concentration of Doxofylline can be increased when it is combined with Erythromycin.	Erythromycin	Q8NR42	Corynebacterium glutamicum (strain ATCC 13032 / DSM 20300 / JCM 1318 /LMG 3730 / NCIMB 10025).	1	483.19	Part of the ABC transporter complex SsuABC involved inaliphatic sulfonates import. Responsible for energy coupling tothe transport system (Probable). Is also involved in taurinetransport. Seems to not be involved in long chain aliphaticsulfonates transport (chain length of eight carbon atoms or more).{ECO:0000255|HAMAP-Rule:MF_01724, ECO:0000269|PubMed:16204527,ECO:0000305}.
DB00912	Repaglinide may increase the hypoglycemic activities of Insulin degludec.	Repaglinide	Q7WEH6	Bordetella bronchiseptica (strain ATCC BAA-588 / NCTC 13252 / RB50)(Alcaligenes bronchisepticus).	3	468.625	Part of the ABC transporter complex HmuTUV involved inhemin import. Responsible for energy coupling to the transportsystem. {ECO:0000255|HAMAP-Rule:MF_01718}.
DB09242	Moxonidine may increase the hypotensive activities of Enalaprilat.	Moxonidine	P0DJM0	Listeria monocytogenes serovar 1/2a (strain ATCC BAA-679 / EGD-e).	1	470.38	Mediates the entry of L.monocytogenes into cells.
DB01082	The therapeutic efficacy of Sodium picosulfate can be decreased when used in combination with Streptomycin.	Streptomycin	A6X0B3	Ochrobactrum anthropi (strain ATCC 49188 / DSM 6882 / NCTC 12168).	3	489.861	With S4 and S5 plays an important role in translationalaccuracy. {ECO:0000255|HAMAP-Rule:MF_00403}.Interacts with and stabilizes bases of the 16S rRNA thatare involved in tRNA selection in the A site and with the mRNAbackbone. Located at the interface of the 30S and 50S subunits, ittraverses the body of the 30S subunit contacting proteins on theother side and probably holding the rRNA structure t…
DB01067	The serum concentration of Glipizide can be decreased when it is combined with Lumacaftor.	Glipizide	P74981	Yersinia enterocolitica.	1	486.37	Part of the ABC transporter complex HmuTUV involved inhemin import. Responsible for energy coupling to the transportsystem (Probable). {ECO:0000305|PubMed:7997183}.
DB00845	oxidoreductase activity	HI0933_like	Q60AA3	Methylococcus capsulatus (strain ATCC 33009 / NCIMB 11132 / Bath).	3	468.708	Involved in lipid A export and possibly also inglycerophospholipid export and for biogenesis of the outermembrane. Transmembrane domains (TMD) form a pore in the innermembrane and the ATP-binding domain (NBD) is responsible forenergy generation. {ECO:0000255|HAMAP-Rule:MF_01703}.
DB00721	A local anesthetic of the ester type that has a slow onset and a short duration of action. It is mainly used for infiltration anesthesia, peripheral nerve block, and spinal block. (From Martindale, The Extra Pharmacopoeia, 30th ed, p1016). [PubChem]	Procaine	P0A333	Streptomyces coelicolor (strain ATCC BAA-471 / A3(2) / M145).	1	474.597	Acts as a pH-gated potassium ion channel; changing thecytosolic pH from 7 to 4 opens the channel. {ECO:0000250}.
DB01108	Trilostane is an inhibitor of 3 beta-hydroxysteroid dehydrogenase used in the treatment of Cushing's syndrome. It was withdrawn from the United States market in April 1994. [Wikipedia]	Trilostane	P75821	Escherichia coli (strain K12).	3	471.104
DB00798	The therapeutic efficacy of Sodium picosulfate can be decreased when used in combination with Gentamicin.	Gentamicin	Q11HP7	Chelativorans sp. (strain BNC1).	3	506.467	With S4 and S5 plays an important role in translationalaccuracy. {ECO:0000255|HAMAP-Rule:MF_00403}.Interacts with and stabilizes bases of the 16S rRNA thatare involved in tRNA selection in the A site and with the mRNAbackbone. Located at the interface of the 30S and 50S subunits, ittraverses the body of the 30S subunit contacting proteins on theother side and probably holding the rRNA structure t…
DB00912	Repaglinide may increase the hypoglycemic activities of Insulin degludec.	Repaglinide	Q0BUR6	Granulibacter bethesdensis (strain ATCC BAA-1260 / CGDNIH1).	3	480.586	Part of the ABC transporter complex SsuABC involved inaliphatic sulfonates import. Responsible for energy coupling tothe transport system. {ECO:0000255|HAMAP-Rule:MF_01724}.
DB00479	The therapeutic efficacy of Sodium picosulfate can be decreased when used in combination with Amikacin.	Amikacin	B0VTG5	Acinetobacter baumannii (strain SDF).	3	475.496	With S4 and S5 plays an important role in translationalaccuracy. {ECO:0000255|HAMAP-Rule:MF_00403}.Interacts with and stabilizes bases of the 16S rRNA thatare involved in tRNA selection in the A site and with the mRNAbackbone. Located at the interface of the 30S and 50S subunits, ittraverses the body of the 30S subunit contacting proteins on theother side and probably holding the rRNA structure t…
DB00766	The therapeutic efficacy of Sodium picosulfate can be decreased when used in combination with Clavulanate.	Clavulanate	P37322	Pseudomonas aeruginosa.	3	475.376	Hydrolyzes both carbenicillin and oxacillin.
DB00128	One of the non-essential amino acids commonly occurring in the L-form. It is found in animals and plants, especially in sugar cane and sugar beets. It may be a neurotransmitter. [PubChem]	L-Aspartic Acid	A1KWK2	Neisseria meningitidis serogroup C / serotype 2a (strain ATCC 700532 /DSM 15464 / FAM18).	3	479.353	Involved in the import of serine and threonine into thecell, with the concomitant import of sodium (symport system).{ECO:0000255|HAMAP-Rule:MF_01582}.
DB06696	Avibactam may increase the nephrotoxic activities of Arbekacin.	Arbekacin	A5VXP2	Pseudomonas putida (strain F1 / ATCC 700007).	3	469.082	With S4 and S5 plays an important role in translationalaccuracy. {ECO:0000255|HAMAP-Rule:MF_00403}.Interacts with and stabilizes bases of the 16S rRNA thatare involved in tRNA selection in the A site and with the mRNAbackbone. Located at the interface of the 30S and 50S subunits, ittraverses the body of the 30S subunit contacting proteins on theother side and probably holding the rRNA structure t…
DB05239	The serum concentration of Cobimetinib can be increased when it is combined with Osimertinib.	Cobimetinib	P54735	Synechocystis sp. (strain PCC 6803 / Kazusa).	1	471.171
DB01211	The therapeutic efficacy of Sodium picosulfate can be decreased when used in combination with Clarithromycin.	Clarithromycin	A1USC6	Bartonella bacilliformis (strain ATCC 35685 / KC583).	3	476.503	Forms part of the ribosomal stalk, playing a centralrole in the interaction of the ribosome with GTP-bound translationfactors. {ECO:0000255|HAMAP-Rule:MF_00362}.
DB01236	Sevoflurane may increase the central nervous system depressant (CNS depressant) activities of Paraldehyde.	Sevoflurane	A0LDS0	Magnetococcus marinus (strain ATCC BAA-1437 / JCM 17883 / MC-1).	3	473.918	NDH-1 shuttles electrons from NADH, via FMN and iron-sulfur (Fe-S) centers, to quinones in the respiratory chain. Theimmediate electron acceptor for the enzyme in this species isbelieved to be ubiquinone. Couples the redox reaction to protontranslocation (for every two electrons transferred, four hydrogenions are translocated across the cytoplasmic membrane), and thusconserves the redox energy in…
DB00778	ribosome	Ribosomal_L10	Q1RHC8	Rickettsia bellii (strain RML369-C).	3	492.464	Forms part of the ribosomal stalk, playing a centralrole in the interaction of the ribosome with GTP-bound translationfactors. {ECO:0000255|HAMAP-Rule:MF_00362}.
DB01016	Glyburide may increase the hypoglycemic activities of Insulin degludec.	Glyburide	Q0T6D3	Shigella flexneri serotype 5b (strain 8401).	3	472.227	Part of the ABC transporter complex GsiABCD involved inglutathione import. Responsible for energy coupling to thetransport system (By similarity). {ECO:0000250}.
DB01120	Gliclazide may increase the hypoglycemic activities of Insulin degludec.	Gliclazide	Q8DRF9	Streptococcus pneumoniae (strain ATCC BAA-255 / R6).	3	476.193	Part of the ABC transporter complex MetNIQ involved inmethionine import. Responsible for energy coupling to thetransport system. {ECO:0000255|HAMAP-Rule:MF_01719}.
DB00144	This compound belongs to the class of organic compounds known as phosphatidylserines. These are glycerophosphoserines in which two fatty acids are bonded to the glycerol moiety through ester linkages.	Phosphatidylserine	Q97PA9	Streptococcus pneumoniae serotype 4 (strain ATCC BAA-334 / TIGR4).	1	479.915	Protein kinase involved in signal transduction pathwaysthat regulate various cellular processes. Likely sensesintracellular peptidoglycan subunits present in the cell divisionsepta of actively growing cells; thus, intracellular unlinkedpeptidoglycan may serve as the signal molecules that trigger StkPphosphorylation activity on a set of substrates. Plays a crucialrole in the regulation of cell sha…
DB01361	A macrolide antibiotic that is similar to erythromycin.	Troleandomycin	Q5FFT3	Ehrlichia ruminantium (strain Gardel).	3	470.153
DB00912	Repaglinide may increase the hypoglycemic activities of Insulin degludec.	Repaglinide	Q6MUF4	Mycoplasma mycoides subsp. mycoides SC (strain PG1).	3	473.41	Part of the ABC transporter complex PhnCDE involved inphosphonates import. Responsible for energy coupling to thetransport system. {ECO:0000255|HAMAP-Rule:MF_01713}.
DB00795	A drug that is used in the management of inflammatory bowel diseases. Its activity is generally considered to lie in its metabolic breakdown product, 5-aminosalicylic acid (see mesalamine) released in the colon. (From Martindale, The Extra Pharmacopoeia, 30th ed, p907)	Sulfasalazine	Q8DNS0	Streptococcus pneumoniae (strain ATCC BAA-255 / R6).	1	480.439	Protein kinase involved in signal transduction pathwaysthat regulate various cellular processes. Likely sensesintracellular peptidoglycan subunits present in the cell divisionsepta of actively growing cells; thus, intracellular unlinkedpeptidoglycan may serve as the signal molecules that trigger StkPphosphorylation activity on a set of substrates. Plays a crucialrole in the regulation of cell sha…
DB00615	The serum concentration of Rolapitant can be decreased when it is combined with Rifabutin.	Rifabutin	Q98N33	Rhizobium loti (strain MAFF303099) (Mesorhizobium loti).	3	471.26	DNA-dependent RNA polymerase catalyzes the transcriptionof DNA into RNA using the four ribonucleoside triphosphates assubstrates. {ECO:0000255|HAMAP-Rule:MF_00059}.
DB01321	A macrolide antibiotic from Streptomyces narbonensis. The drug has antimicrobial activity against a wide spectrum of pathogens. [PubChem]	Josamycin	Q3KLH0	Chlamydia trachomatis serovar A (strain ATCC VR-571B / DSM 19440 /HAR-13).	3	476.149	One of the primary rRNA binding proteins, this proteininitially binds near the 5'-end of the 23S rRNA. It is importantduring the early stages of 50S assembly. It makes multiplecontacts with different domains of the 23S rRNA in the assembled50S subunit and ribosome. {ECO:0000255|HAMAP-Rule:MF_01328}.Forms part of the polypeptide exit tunnel.{ECO:0000255|HAMAP-Rule:MF_01328}.
DB01124	Tolbutamide may increase the hypoglycemic activities of Insulin degludec.	Tolbutamide	Q2FH51	Staphylococcus aureus (strain USA300).	3	469.957	Part of the ABC transporter complex PstSACB involved inphosphate import. Responsible for energy coupling to the transportsystem. {ECO:0000255|HAMAP-Rule:MF_01702}.
DB00128	One of the non-essential amino acids commonly occurring in the L-form. It is found in animals and plants, especially in sugar cane and sugar beets. It may be a neurotransmitter. [PubChem]	L-Aspartic Acid	B0BP47	Actinobacillus pleuropneumoniae serotype 3 (strain JL03).	3	490.045	Involved in the import of serine and threonine into thecell, with the concomitant import of sodium (symport system).{ECO:0000255|HAMAP-Rule:MF_01582}.
DB01251	Gliquidone may increase the hypoglycemic activities of Insulin degludec.	Gliquidone	A1A9L0	Escherichia coli O1:K1 / APEC.	3	479.693	Part of the ABC transporter complex SsuABC involved inaliphatic sulfonates import. Responsible for energy coupling tothe transport system. {ECO:0000255|HAMAP-Rule:MF_01724}.
DB01067	The serum concentration of Glipizide can be decreased when it is combined with Lumacaftor.	Glipizide	P10089	Escherichia coli.	3	477.65	Part of the ABC transporter complex HlyBD involved inhemolysin export. Transmembrane domains (TMD) form a pore in theinner membrane and the ATP-binding domain (NBD) is responsible forenergy generation (By similarity). {ECO:0000250}.
DB00778	ribosome	Ribosomal_L10	Q1C951	Yersinia pestis bv. Antiqua (strain Antiqua).	3	475.676	Part of the ABC transporter complex ModABC involved inmolybdenum import. Responsible for energy coupling to thetransport system. {ECO:0000255|HAMAP-Rule:MF_01705}.
DB01382	Glycodiazine is used with diet to lower blood glucose by increasing the secretion of insulin from pancreas and increasing the sensitivity of peripheral tissues to insulin. The mechanism of action of glycodiazine in lowering blood glucose appears to be dependent on stimulating the release of insulin from functioning pancreatic beta cells, and increasing sensitivity of peripheral tissues to insulin…	Glycodiazine	Q5YYR7	Nocardia farcinica (strain IFM 10152).	3	472.854	Part of the ABC transporter complex SsuABC involved inaliphatic sulfonates import. Responsible for energy coupling tothe transport system. {ECO:0000255|HAMAP-Rule:MF_01724}.
DB00731	The serum concentration of Nateglinide can be increased when it is combined with Stiripentol.	Nateglinide	Q47MA5	Thermobifida fusca (strain YX).	3	483.071	Part of the ABC transporter complex HmuTUV involved inhemin import. Responsible for energy coupling to the transportsystem. {ECO:0000255|HAMAP-Rule:MF_01718}.
DB06696	Avibactam may increase the nephrotoxic activities of Arbekacin.	Arbekacin	B8H416	Caulobacter crescentus (strain NA1000 / CB15N).	3	483.615	With S4 and S5 plays an important role in translationalaccuracy. {ECO:0000255|HAMAP-Rule:MF_00403}.Interacts with and stabilizes bases of the 16S rRNA thatare involved in tRNA selection in the A site and with the mRNAbackbone. Located at the interface of the 30S and 50S subunits, ittraverses the body of the 30S subunit contacting proteins on theother side and probably holding the rRNA structure t…
DB06696	Avibactam may increase the nephrotoxic activities of Arbekacin.	Arbekacin	B0KK62	Pseudomonas putida (strain GB-1).	3	470.787	With S4 and S5 plays an important role in translationalaccuracy. {ECO:0000255|HAMAP-Rule:MF_00403}.Interacts with and stabilizes bases of the 16S rRNA thatare involved in tRNA selection in the A site and with the mRNAbackbone. Located at the interface of the 30S and 50S subunits, ittraverses the body of the 30S subunit contacting proteins on theother side and probably holding the rRNA structure t…
DB00199	The serum concentration of Doxofylline can be increased when it is combined with Erythromycin.	Erythromycin	Q32FJ0	Shigella dysenteriae serotype 1 (strain Sd197).	3	482.339	Part of the ABC transporter complex BtuCDF involved invitamin B12 import. Responsible for energy coupling to thetransport system. {ECO:0000255|HAMAP-Rule:MF_01005}.
DB01053	Benzylpenicillin may increase the anticoagulant activities of Acenocoumarol.	Benzylpenicillin	Q01166	Yersinia enterocolitica.	3	477.437
DB00684	The therapeutic efficacy of Sodium picosulfate can be decreased when used in combination with Tobramycin.	Tobramycin	Q824G2	Chlamydophila caviae (strain GPIC).	3	469.492	With S4 and S5 plays an important role in translationalaccuracy. {ECO:0000255|HAMAP-Rule:MF_00403}.Interacts with and stabilizes bases of the 16S rRNA thatare involved in tRNA selection in the A site and with the mRNAbackbone. Located at the interface of the 30S and 50S subunits, ittraverses the body of the 30S subunit contacting proteins on theother side and probably holding the rRNA structure t…
DB00479	The therapeutic efficacy of Sodium picosulfate can be decreased when used in combination with Amikacin.	Amikacin	P0A4A3	Streptomyces coelicolor (strain ATCC BAA-471 / A3(2) / M145).	1	469.746	With S4 and S5 plays an important role in translationalaccuracy. {ECO:0000250}.Interacts with and stabilizes bases of the 16S rRNA thatare involved in tRNA selection in the A site and with the mRNAbackbone. Located at the interface of the 30S and 50S subunits, ittraverses the body of the 30S subunit contacting proteins on theother side and probably holding the rRNA structure together. Thecombined…
DB01172	The therapeutic efficacy of Sodium picosulfate can be decreased when used in combination with Kanamycin.	Kanamycin	Q30TP5	Sulfurimonas denitrificans (strain ATCC 33889 / DSM 1251)(Thiomicrospira denitrificans (strain ATCC 33889 / DSM 1251)).	3	495.488	With S4 and S5 plays an important role in translationalaccuracy. {ECO:0000255|HAMAP-Rule:MF_00403}.Interacts with and stabilizes bases of the 16S rRNA thatare involved in tRNA selection in the A site and with the mRNAbackbone. Located at the interface of the 30S and 50S subunits, ittraverses the body of the 30S subunit contacting proteins on theother side and probably holding the rRNA structure t…
DB00948	Mezlocillin may increase the anticoagulant activities of Acenocoumarol.	Mezlocillin	Q8EB02	Shewanella oneidensis (strain MR-1).	3	488.358	Cell wall formation. {ECO:0000255|HAMAP-Rule:MF_00766}.
DB01309	Insulin Glulisine may increase the hypoglycemic activities of Insulin degludec.	Insulin Glulisine	P54738	Myxococcus xanthus.	2	471.543	Pkn5 and pkn6 may have reciprocal roles in growth anddevelopment. Pkn6 may be a transmembrane sensor of externalsignals for development.
DB08865	The serum concentration of Sonidegib can be increased when it is combined with Crizotinib.	Crizotinib	Q04J43	Streptococcus pneumoniae serotype 2 (strain D39 / NCTC 7466).	1	480.439	Protein kinase involved in signal transduction pathwaysthat regulate various cellular processes. Likely sensesintracellular peptidoglycan subunits present in the cell divisionsepta of actively growing cells; thus, intracellular unlinkedpeptidoglycan may serve as the signal molecules that trigger StkPphosphorylation activity on a set of substrates. Plays a crucialrole in the regulation of cell sha…
DB00994	The therapeutic efficacy of Sodium picosulfate can be decreased when used in combination with Neomycin.	Neomycin	A0ALZ1	Listeria welshimeri serovar 6b (strain ATCC 35897 / DSM 20650 /SLCC5334).	3	469.36	With S4 and S5 plays an important role in translationalaccuracy. {ECO:0000255|HAMAP-Rule:MF_00403}.Interacts with and stabilizes bases of the 16S rRNA thatare involved in tRNA selection in the A site and with the mRNAbackbone. Located at the interface of the 30S and 50S subunits, ittraverses the body of the 30S subunit contacting proteins on theother side and probably holding the rRNA structure t…
DB06696	Avibactam may increase the nephrotoxic activities of Arbekacin.	Arbekacin	Q8GH23	Brucella melitensis biotype 1 (strain 16M / ATCC 23456 / NCTC 10094).	3	496.615	With S4 and S5 plays an important role in translationalaccuracy. {ECO:0000250}.Interacts with and stabilizes bases of the 16S rRNA thatare involved in tRNA selection in the A site and with the mRNAbackbone. Located at the interface of the 30S and 50S subunits, ittraverses the body of the 30S subunit contacting proteins on theother side and probably holding the rRNA structure together. Thecombined…
DB01211	The therapeutic efficacy of Sodium picosulfate can be decreased when used in combination with Clarithromycin.	Clarithromycin	P44656	Haemophilus influenzae (strain ATCC 51907 / DSM 11121 / KW20 / Rd).	3	486.937
DB08896	The serum concentration of Regorafenib can be increased when it is combined with Stiripentol.	Regorafenib	P75524	Mycoplasma pneumoniae (strain ATCC 29342 / M129).	3	472.142
DB01124	Tolbutamide may increase the hypoglycemic activities of Insulin degludec.	Tolbutamide	O33570	Rhodobacter sphaeroides (strain ATCC 17023 / 2.4.1 / NCIB 8253 / DSM158).	3	468.541	Part of the ABC transporter complex CcmAB involved inthe biogenesis of c-type cytochromes; once thought to export heme,this seems not to be the case, but its exact role is uncertain.Responsible for energy coupling to the transport system.{ECO:0000255|HAMAP-Rule:MF_01707}.
DB01016	Glyburide may increase the hypoglycemic activities of Insulin degludec.	Glyburide	Q321G6	Shigella boydii serotype 4 (strain Sb227).	3	480.694	Part of the ABC transporter complex BtuCDF involved invitamin B12 import. Responsible for energy coupling to thetransport system. {ECO:0000255|HAMAP-Rule:MF_01005}.
DB00415	The therapeutic efficacy of Sodium picosulfate can be decreased when used in combination with Ampicillin.	Ampicillin	P72161	Pseudomonas aeruginosa (strain ATCC 15692 / PAO1 / 1C / PRS 101 / LMG12228).	3	510.172	Cell wall formation.
DB00912	Repaglinide may increase the hypoglycemic activities of Insulin degludec.	Repaglinide	Q65U21	Mannheimia succiniciproducens (strain MBEL55E).	3	470.132	Involved in lipid A export and possibly also inglycerophospholipid export and for biogenesis of the outermembrane. Transmembrane domains (TMD) form a pore in the innermembrane and the ATP-binding domain (NBD) is responsible forenergy generation. {ECO:0000255|HAMAP-Rule:MF_01703}.
DB01627	The serum concentration of Doxofylline can be increased when it is combined with Lincomycin.	Lincomycin	B6IRP4	Rhodospirillum centenum (strain ATCC 51521 / SW).	3	472.275	Forms part of the ribosomal stalk, playing a centralrole in the interaction of the ribosome with GTP-bound translationfactors. {ECO:0000255|HAMAP-Rule:MF_00362}.
DB00919	Avibactam may increase the nephrotoxic activities of Spectinomycin.	Spectinomycin	B0RB33	Clavibacter michiganensis subsp. sepedonicus (strain ATCC 33113 / DSM20744 / JCM 9667 / LMG 2889 / C-1) (Corynebacterium sepedonicum).	3	469.423	With S4 and S5 plays an important role in translationalaccuracy. {ECO:0000255|HAMAP-Rule:MF_00403}.Interacts with and stabilizes bases of the 16S rRNA thatare involved in tRNA selection in the A site and with the mRNAbackbone. Located at the interface of the 30S and 50S subunits, ittraverses the body of the 30S subunit contacting proteins on theother side and probably holding the rRNA structure t…
DB00567	Zinc sulfate can cause a decrease in the absorption of Cephalexin resulting in a reduced serum concentration and potentially a decrease in efficacy.	Cephalexin	Q4ZM52	Pseudomonas syringae pv. syringae (strain B728a).	3	482.83	Cell wall formation. {ECO:0000255|HAMAP-Rule:MF_00766}.
DB00567	Zinc sulfate can cause a decrease in the absorption of Cephalexin resulting in a reduced serum concentration and potentially a decrease in efficacy.	Cephalexin	Q2SZD0	Burkholderia thailandensis (strain E264 / ATCC 700388 / DSM 13276 /CIP 106301).	3	476.62	Cell wall formation. {ECO:0000255|HAMAP-Rule:MF_00766}.
DB00845	oxidoreductase activity	HI0933_like	Q9CJB8	Lactococcus lactis subsp. lactis (strain IL1403) (Streptococcuslactis).	3	482.438	Involved in the export process of a bacteriocinlactococcin. {ECO:0000250}.
DB04877	Voacamine is an alkaloid isolated from the bark of the &lt;i&gt;Pescheria fuchsiae folia&lt;/i&gt; tree. It is an antimalarial drug approved for use in several African countries. Voacamine is also under investigation for use in modulating multidrug-resistance in tumor cells.	Voacamine	Q0TJM0	Escherichia coli O6:K15:H31 (strain 536 / UPEC).	3	471.468	Part of the ABC transporter complex GsiABCD involved inglutathione import. Responsible for energy coupling to thetransport system (By similarity). {ECO:0000250}.
DB00887	Molsidomine may increase the hypotensive activities of Bumetanide.	Bumetanide	Q0TBX8	Escherichia coli O6:K15:H31 (strain 536 / UPEC).	3	490.727	Part of the ABC transporter complex NikABCDE involved innickel import. Responsible for energy coupling to the transportsystem. {ECO:0000255|HAMAP-Rule:MF_01712}.
DB04877	Voacamine is an alkaloid isolated from the bark of the &lt;i&gt;Pescheria fuchsiae folia&lt;/i&gt; tree. It is an antimalarial drug approved for use in several African countries. Voacamine is also under investigation for use in modulating multidrug-resistance in tumor cells.	Voacamine	Q6F813	Acinetobacter baylyi (strain ATCC 33305 / BD413 / ADP1).	3	468.189	Part of the tripartite efflux system MacAB-TolC. MacB isa non-canonical ABC transporter that contains transmembranedomains (TMD), which form a pore in the inner membrane, and anATP-binding domain (NBD), which is responsible for energygeneration. Confers resistance against macrolides.{ECO:0000255|HAMAP-Rule:MF_01720}.
DB00207	The therapeutic efficacy of Sodium picosulfate can be decreased when used in combination with Azithromycin.	Azithromycin	B3WAL2	Lactobacillus casei (strain BL23).	3	487.56	This protein binds specifically to 23S rRNA; its bindingis stimulated by other ribosomal proteins, e.g. L4, L17, and L20.It is important during the early stages of 50S assembly. It makesmultiple contacts with different domains of the 23S rRNA in theassembled 50S subunit and ribosome (By similarity).{ECO:0000255|HAMAP-Rule:MF_01331}.The globular domain of the protein is located near thepolypeptide…
DB00919	Avibactam may increase the nephrotoxic activities of Spectinomycin.	Spectinomycin	Q7WRC9	Bordetella bronchiseptica (strain ATCC BAA-588 / NCTC 13252 / RB50)(Alcaligenes bronchisepticus).	3	489.323	With S4 and S5 plays an important role in translationalaccuracy. {ECO:0000255|HAMAP-Rule:MF_00403}.Interacts with and stabilizes bases of the 16S rRNA thatare involved in tRNA selection in the A site and with the mRNAbackbone. Located at the interface of the 30S and 50S subunits, ittraverses the body of the 30S subunit contacting proteins on theother side and probably holding the rRNA structure t…
DB00642	The serum concentration of Pemetrexed can be increased when it is combined with Floctafenine.	Pemetrexed	B7KHD0	Cyanothece sp. (strain PCC 7424) (Synechococcus sp. (strain ATCC29155)).	3	469.069	Modifies the free amino group of the aminoacyl moiety ofmethionyl-tRNA(fMet). The formyl group appears to play a dual rolein the initiator identity of N-formylmethionyl-tRNA by: (I)promoting its recognition by IF2 and (II) impairing its binding toEFTu-GTP. {ECO:0000255|HAMAP-Rule:MF_00182}.
DB01067	The serum concentration of Glipizide can be decreased when it is combined with Lumacaftor.	Glipizide	Q02FW7	Pseudomonas aeruginosa (strain UCBPP-PA14).	3	479.976	Part of the ABC transporter complex HmuTUV involved inhemin import. Responsible for energy coupling to the transportsystem. {ECO:0000255|HAMAP-Rule:MF_01718}.
DB00759	The serum concentration of Tetracycline can be decreased when it is combined with Bismuth Subcitrate.	Tetracycline	A2BTC4	Prochlorococcus marinus (strain AS9601).	3	477.909	One of the primary rRNA binding proteins, it bindsdirectly to 16S rRNA central domain where it helps coordinateassembly of the platform of the 30S subunit. {ECO:0000255|HAMAP-Rule:MF_01302}.
DB06696	Avibactam may increase the nephrotoxic activities of Arbekacin.	Arbekacin	B2S684	Brucella abortus (strain S19).	3	496.615	With S4 and S5 plays an important role in translationalaccuracy. {ECO:0000255|HAMAP-Rule:MF_00403}.Interacts with and stabilizes bases of the 16S rRNA thatare involved in tRNA selection in the A site and with the mRNAbackbone. Located at the interface of the 30S and 50S subunits, ittraverses the body of the 30S subunit contacting proteins on theother side and probably holding the rRNA structure t…
DB00595	Magnesium chloride can cause a decrease in the absorption of Oxytetracycline resulting in a reduced serum concentration and potentially a decrease in efficacy.	Oxytetracycline	C4LKZ2	Corynebacterium kroppenstedtii (strain DSM 44385 / CCUG 35717).	3	489.215	One of the primary rRNA binding proteins, it bindsdirectly to 16S rRNA where it nucleates assembly of the body ofthe 30S subunit. {ECO:0000255|HAMAP-Rule:MF_01306}.With S5 and S12 plays an important role in translationalaccuracy. {ECO:0000255|HAMAP-Rule:MF_01306}.
DB00672	Chlorpropamide may increase the hypoglycemic activities of Insulin degludec.	Chlorpropamide	Q0SZJ3	Shigella flexneri serotype 5b (strain 8401).	3	499.951	Part of the ABC transporter complex NikABCDE involved innickel import. Responsible for energy coupling to the transportsystem. {ECO:0000255|HAMAP-Rule:MF_01712}.
DB00731	The serum concentration of Nateglinide can be increased when it is combined with Stiripentol.	Nateglinide	Q5X498	Legionella pneumophila (strain Paris).	3	474.819	Involved in lipid A export and possibly also inglycerophospholipid export and for biogenesis of the outermembrane. Transmembrane domains (TMD) form a pore in the innermembrane and the ATP-binding domain (NBD) is responsible forenergy generation. {ECO:0000255|HAMAP-Rule:MF_01703}.
DB01124	Tolbutamide may increase the hypoglycemic activities of Insulin degludec.	Tolbutamide	Q6D654	Pectobacterium atrosepticum (strain SCRI 1043 / ATCC BAA-672) (Erwiniacarotovora subsp. atroseptica).	3	480.365	Part of the ABC transporter complex BtuCDF involved invitamin B12 import. Responsible for energy coupling to thetransport system. {ECO:0000255|HAMAP-Rule:MF_01005}.
DB00887	Molsidomine may increase the hypotensive activities of Bumetanide.	Bumetanide	Q6LTB1	Photobacterium profundum (Photobacterium sp. (strain SS9)).	3	468.633	Part of the ABC transporter complex ZnuABC involved inzinc import. Responsible for energy coupling to the transportsystem. {ECO:0000255|HAMAP-Rule:MF_01725}.
DB01016	Glyburide may increase the hypoglycemic activities of Insulin degludec.	Glyburide	Q3MA91	Anabaena variabilis (strain ATCC 29413 / PCC 7937).	3	469.974	Part of the ABC transporter complex PstSACB involved inphosphate import. Responsible for energy coupling to the transportsystem. {ECO:0000255|HAMAP-Rule:MF_01702}.
DB01082	The therapeutic efficacy of Sodium picosulfate can be decreased when used in combination with Streptomycin.	Streptomycin	A1USK9	Bartonella bacilliformis (strain ATCC 35685 / KC583).	3	500.434	With S4 and S5 plays an important role in translationalaccuracy. {ECO:0000255|HAMAP-Rule:MF_00403}.Interacts with and stabilizes bases of the 16S rRNA thatare involved in tRNA selection in the A site and with the mRNAbackbone. Located at the interface of the 30S and 50S subunits, ittraverses the body of the 30S subunit contacting proteins on theother side and probably holding the rRNA structure t…
DB00709	The risk or severity of adverse effects can be increased when Valganciclovir is combined with Lamivudine.	Lamivudine	Q115G0	Trichodesmium erythraeum (strain IMS101).	3	468.942	Endonuclease that specifically degrades the RNA of RNA-DNA hybrids. {ECO:0000255|HAMAP-Rule:MF_00042}.
DB03615	Avibactam may increase the nephrotoxic activities of Ribostamycin.	Ribostamycin	Q5L8A5	Bacteroides fragilis (strain ATCC 25285 / DSM 2151 / JCM 11019 / NCTC9343).	3	491.871	With S4 and S5 plays an important role in translationalaccuracy. {ECO:0000255|HAMAP-Rule:MF_00403}.Interacts with and stabilizes bases of the 16S rRNA thatare involved in tRNA selection in the A site and with the mRNAbackbone. Located at the interface of the 30S and 50S subunits, ittraverses the body of the 30S subunit contacting proteins on theother side and probably holding the rRNA structure t…
DB04941	Crofelemer, previously known as the investigational drug SP-303, is a novel proanthocyanidin purified from the bark latex of the Amazonian Croton tree &lt;i&gt;Croton lechleri&lt;/i&gt;. It is marketed under the brand name Fulyzaq and indicated for the symptomatic treatment of non-infectious diarrhea in adult patients with HIV/AIDS who are taking antiretroviral therapy.	Crofelemer	Q5PIA5	Salmonella paratyphi A (strain ATCC 9150 / SARB42).	3	481.32	Part of the ABC transporter complex ZnuABC involved inzinc import. Responsible for energy coupling to the transportsystem. {ECO:0000255|HAMAP-Rule:MF_01725}.
DB00303	The therapeutic efficacy of Sodium picosulfate can be decreased when used in combination with Ertapenem.	Ertapenem	Q2K330	Rhizobium etli (strain CFN 42 / ATCC 51251).	3	471.409	Cell wall formation. {ECO:0000255|HAMAP-Rule:MF_00766}.
DB01120	Gliclazide may increase the hypoglycemic activities of Insulin degludec.	Gliclazide	Q5X484	Legionella pneumophila (strain Paris).	3	471.647	Part of the ABC transporter complex MetNIQ involved inmethionine import. Responsible for energy coupling to thetransport system. {ECO:0000255|HAMAP-Rule:MF_01719}.
DB00919	Avibactam may increase the nephrotoxic activities of Spectinomycin.	Spectinomycin	A1SNN8	Nocardioides sp. (strain BAA-499 / JS614).	3	468.407	With S4 and S5 plays an important role in translationalaccuracy. {ECO:0000255|HAMAP-Rule:MF_00403}.Interacts with and stabilizes bases of the 16S rRNA thatare involved in tRNA selection in the A site and with the mRNAbackbone. Located at the interface of the 30S and 50S subunits, ittraverses the body of the 30S subunit contacting proteins on theother side and probably holding the rRNA structure t…
DB00222	Glimepiride may increase the hypoglycemic activities of Insulin degludec.	Glimepiride	P0C086	Mannheimia haemolytica (Pasteurella haemolytica).	3	482.455	Part of the ABC transporter complex LktBD involved inleukotoxin export. Transmembrane domains (TMD) form a pore in theinner membrane and the ATP-binding domain (NBD) is responsible forenergy generation (Probable). {ECO:0000305}.
DB00912	Repaglinide may increase the hypoglycemic activities of Insulin degludec.	Repaglinide	Q02SA6	Pseudomonas aeruginosa (strain UCBPP-PA14).	3	478.763	Part of the ABC transporter complex TauABC involved intaurine import. Responsible for energy coupling to the transportsystem. {ECO:0000255|HAMAP-Rule:MF_01714}.
DB01189	Desflurane may increase the central nervous system depressant (CNS depressant) activities of Paraldehyde.	Desflurane	Q2GEZ1	Neorickettsia sennetsu (strain Miyayama).	3	492.851	NDH-1 shuttles electrons from NADH, via FMN and iron-sulfur (Fe-S) centers, to quinones in the respiratory chain. Theimmediate electron acceptor for the enzyme in this species isbelieved to be ubiquinone. Couples the redox reaction to protontranslocation (for every two electrons transferred, four hydrogenions are translocated across the cytoplasmic membrane), and thusconserves the redox energy in…
DB00199	The serum concentration of Doxofylline can be increased when it is combined with Erythromycin.	Erythromycin	P61056	Neisseria meningitidis serogroup A / serotype 4A (strain Z2491).	3	492.317	One of the primary rRNA binding proteins, this proteininitially binds near the 5'-end of the 23S rRNA. It is importantduring the early stages of 50S assembly. It makes multiplecontacts with different domains of the 23S rRNA in the assembled50S subunit and ribosome. {ECO:0000255|HAMAP-Rule:MF_01328}.Forms part of the polypeptide exit tunnel.{ECO:0000255|HAMAP-Rule:MF_01328}.
DB00698	The serum concentration of Nitrofurantoin can be decreased when it is combined with Magnesium Trisilicate.	Nitrofurantoin	A8GVB3	Rickettsia bellii (strain OSU 85-389).	3	496.298	Involved in the binding of tRNA to the ribosomes.{ECO:0000255|HAMAP-Rule:MF_00508}.
DB00845	oxidoreductase activity	HI0933_like	Q2FH58	Staphylococcus aureus (strain USA300).	3	472.849	Part of a transport system that may be involved inoligopeptide uptake. Probably responsible for energy coupling tothe transport system. Important for S.aureus growth and survivalduring the infection process (By similarity). {ECO:0000250}.
DB00672	Chlorpropamide may increase the hypoglycemic activities of Insulin degludec.	Chlorpropamide	Q56953	Yersinia pestis.	3	469.569	Part of an ATP-driven transport system YfeABCD forchelated iron.
DB00845	oxidoreductase activity	HI0933_like	Q1C951	Yersinia pestis bv. Antiqua (strain Antiqua).	3	475.676	Part of the ABC transporter complex ModABC involved inmolybdenum import. Responsible for energy coupling to thetransport system. {ECO:0000255|HAMAP-Rule:MF_01705}.
DB00778	ribosome	Ribosomal_L10	Q2KUC0	Bordetella avium (strain 197N).	3	482.369	Part of the ABC transporter complex HmuTUV involved inhemin import. Responsible for energy coupling to the transportsystem. {ECO:0000255|HAMAP-Rule:MF_01718}.
DB01169	Ivabradine may increase the QTc-prolonging activities of Arsenic trioxide.	Arsenic trioxide	B5RDG6	Salmonella gallinarum (strain 287/91 / NCTC 13346).	3	468.388	One of at least two accessory proteins for anaerobicnitric oxide (NO) reductase. Reduces the rubredoxin moiety of NOreductase. {ECO:0000255|HAMAP-Rule:MF_01313}.
DB01124	Tolbutamide may increase the hypoglycemic activities of Insulin degludec.	Tolbutamide	P45321	Haemophilus influenzae (strain ATCC 51907 / DSM 11121 / KW20 / Rd).	3	471.666	Part of the ABC transporter complex ModABC involved inmolybdenum import. Responsible for energy coupling to thetransport system. {ECO:0000255|HAMAP-Rule:MF_01705}.
DB09079	The serum concentration of Nintedanib can be decreased when it is combined with Lumacaftor.	Nintedanib	Q9CEF5	Lactococcus lactis subsp. lactis (strain IL1403) (Streptococcuslactis).	3	469.318
DB01120	Gliclazide may increase the hypoglycemic activities of Insulin degludec.	Gliclazide	Q5NFU5	Francisella tularensis subsp. tularensis (strain SCHU S4 / Schu 4).	3	489.957	Part of the ABC transporter complex MetNIQ involved inmethionine import. Responsible for energy coupling to thetransport system. {ECO:0000255|HAMAP-Rule:MF_01719}.
DB00919	Avibactam may increase the nephrotoxic activities of Spectinomycin.	Spectinomycin	Q03EB2	Pediococcus pentosaceus (strain ATCC 25745 / 183-1w).	3	480.654	With S4 and S5 plays an important role in translationalaccuracy. {ECO:0000255|HAMAP-Rule:MF_00403}.Interacts with and stabilizes bases of the 16S rRNA thatare involved in tRNA selection in the A site and with the mRNAbackbone. Located at the interface of the 30S and 50S subunits, ittraverses the body of the 30S subunit contacting proteins on theother side and probably holding the rRNA structure t…
DB00778	ribosome	Ribosomal_L10	Q9KSL1	Vibrio cholerae serotype O1 (strain ATCC 39315 / El Tor Inaba N16961).	3	479.644	Part of the ABC transporter complex BtuCDF involved invitamin B12 import. Responsible for energy coupling to thetransport system. {ECO:0000255|HAMAP-Rule:MF_01005}.
DB00199	The serum concentration of Doxofylline can be increased when it is combined with Erythromycin.	Erythromycin	Q4AAE1	Mycoplasma hyopneumoniae (strain J / ATCC 25934 / NCTC 10110).	3	478.793	One of the primary rRNA binding proteins, this proteininitially binds near the 5'-end of the 23S rRNA. It is importantduring the early stages of 50S assembly. It makes multiplecontacts with different domains of the 23S rRNA in the assembled50S subunit and ribosome. {ECO:0000255|HAMAP-Rule:MF_01328}.Forms part of the polypeptide exit tunnel.{ECO:0000255|HAMAP-Rule:MF_01328}.
DB01202	Levetiracetam may increase the central nervous system depressant (CNS depressant) activities of Paraldehyde.	Levetiracetam	Q8FBV0	Escherichia coli O6:H1 (strain CFT073 / ATCC 700928 / UPEC).	3	468.977	Confers resistance to chloramphenicol. {ECO:0000250}.
DB00199	The serum concentration of Doxofylline can be increased when it is combined with Erythromycin.	Erythromycin	A8ZV62	Desulfococcus oleovorans (strain DSM 6200 / Hxd3).	3	488.69	This protein binds specifically to 23S rRNA; its bindingis stimulated by other ribosomal proteins, e.g. L4, L17, and L20.It is important during the early stages of 50S assembly. It makesmultiple contacts with different domains of the 23S rRNA in theassembled 50S subunit and ribosome (By similarity).{ECO:0000255|HAMAP-Rule:MF_01331}.The globular domain of the protein is located near thepolypeptide…
DB01321	A macrolide antibiotic from Streptomyces narbonensis. The drug has antimicrobial activity against a wide spectrum of pathogens. [PubChem]	Josamycin	Q0K620	Cupriavidus necator (strain ATCC 17699 / H16 / DSM 428 / Stanier 337)(Ralstonia eutropha).	3	468.151	One of the primary rRNA binding proteins, this proteininitially binds near the 5'-end of the 23S rRNA. It is importantduring the early stages of 50S assembly. It makes multiplecontacts with different domains of the 23S rRNA in the assembled50S subunit and ribosome. {ECO:0000255|HAMAP-Rule:MF_01328}.Forms part of the polypeptide exit tunnel.{ECO:0000255|HAMAP-Rule:MF_01328}.
DB01382	Glycodiazine is used with diet to lower blood glucose by increasing the secretion of insulin from pancreas and increasing the sensitivity of peripheral tissues to insulin. The mechanism of action of glycodiazine in lowering blood glucose appears to be dependent on stimulating the release of insulin from functioning pancreatic beta cells, and increasing sensitivity of peripheral tissues to insulin…	Glycodiazine	Q483B6	Colwellia psychrerythraea (strain 34H / ATCC BAA-681) (Vibriopsychroerythus).	3	473.04	Involved in lipid A export and possibly also inglycerophospholipid export and for biogenesis of the outermembrane. Transmembrane domains (TMD) form a pore in the innermembrane and the ATP-binding domain (NBD) is responsible forenergy generation. {ECO:0000255|HAMAP-Rule:MF_01703}.
DB00845	oxidoreductase activity	HI0933_like	Q5YTW4	Nocardia farcinica (strain IFM 10152).	3	471.921	Part of the ABC transporter complex PhnCDE involved inphosphonates import. Responsible for energy coupling to thetransport system. {ECO:0000255|HAMAP-Rule:MF_01713}.
DB00778	ribosome	Ribosomal_L10	B7J457	Acidithiobacillus ferrooxidans (strain ATCC 23270 / DSM 14882 / CIP104768 / NCIMB 8455) (Ferrobacillus ferrooxidans (strain ATCC 23270)).	3	477.052	Forms part of the ribosomal stalk, playing a centralrole in the interaction of the ribosome with GTP-bound translationfactors. {ECO:0000255|HAMAP-Rule:MF_00362}.
DB00171	An adenine nucleotide containing three phosphate groups esterified to the sugar moiety. In addition to its crucial roles in metabolism adenosine triphosphate is a neurotransmitter. [PubChem]	Adenosine triphosphate	Q473H8	Cupriavidus pinatubonensis (strain JMP 134 / LMG 1197) (Ralstoniaeutropha (strain JMP 134)).	3	472.132	Part of the ABC transporter complex LolCDE involved inthe translocation of mature outer membrane-directed lipoproteins,from the inner membrane to the periplasmic chaperone, LolA.Responsible for the formation of the LolA-lipoprotein complex inan ATP-dependent manner. {ECO:0000255|HAMAP-Rule:MF_01708}.
DB01251	Gliquidone may increase the hypoglycemic activities of Insulin degludec.	Gliquidone	Q9ZCF9	Rickettsia prowazekii (strain Madrid E).	3	472.189	Part of the ABC transporter complex CcmAB involved inthe biogenesis of c-type cytochromes; once thought to export heme,this seems not to be the case, but its exact role is uncertain.Responsible for energy coupling to the transport system.{ECO:0000255|HAMAP-Rule:MF_01707}.
DB00155	Citrulline is an amino acid. It is made from ornithine and carbamoyl phosphate in one of the central reactions in the urea cycle. It is also produced from arginine as a by-product of the reaction catalyzed by NOS family. Its name is derived from citrullus, the Latin word for watermelon, from which it was first isolated.	L-Citrulline	A9BDK0	Prochlorococcus marinus (strain MIT 9211).	3	484.253
DB01124	Tolbutamide may increase the hypoglycemic activities of Insulin degludec.	Tolbutamide	Q3M4H6	Anabaena variabilis (strain ATCC 29413 / PCC 7937).	3	474.75	Part of the ABC transporter complex PstSACB involved inphosphate import. Responsible for energy coupling to the transportsystem. {ECO:0000255|HAMAP-Rule:MF_01702}.
DB00281	Lidocaine may decrease effectiveness of Technetium Tc-99m tilmanocept as a diagnostic agent.	Lidocaine	Q8KY50	Streptococcus pneumoniae serotype 4 (strain ATCC BAA-334 / TIGR4).	1	481.514	Protein kinase involved in signal transduction pathwaysthat regulate various cellular processes. Likely sensesintracellular peptidoglycan subunits present in the cell divisionsepta of actively growing cells; thus, intracellular unlinkedpeptidoglycan may serve as the signal molecules that trigger StkPphosphorylation activity on a set of substrates. Plays a crucialrole in the regulation of cell sha…
DB00919	Avibactam may increase the nephrotoxic activities of Spectinomycin.	Spectinomycin	A7GZJ6	Campylobacter curvus (strain 525.92).	3	471.565	With S4 and S5 plays an important role in translationalaccuracy. {ECO:0000255|HAMAP-Rule:MF_00403}.Interacts with and stabilizes bases of the 16S rRNA thatare involved in tRNA selection in the A site and with the mRNAbackbone. Located at the interface of the 30S and 50S subunits, ittraverses the body of the 30S subunit contacting proteins on theother side and probably holding the rRNA structure t…
DB01138	Sulfinpyrazone may increase the anticoagulant activities of Dabigatran etexilate.	Sulfinpyrazone	P71355	Haemophilus influenzae (strain ATCC 51907 / DSM 11121 / KW20 / Rd).	3	481.116
DB01077	A diphosphonate which affects calcium metabolism. It inhibits ectopic calcification and slows down bone resorption and bone turnover. [PubChem]	Etidronic acid	Q89AZ7	Buchnera aphidicola subsp. Baizongia pistaciae (strain Bp).	3	473.823	Probable catalytic subunit of a protein translocase forflagellum-specific export, or a proton translocase involved inlocal circuits at the flagellum. May be involved in a specializedprotein export pathway that proceeds without signal peptidecleavage (By similarity). {ECO:0000250}.
DB00479	The therapeutic efficacy of Sodium picosulfate can be decreased when used in combination with Amikacin.	Amikacin	Q211E3	Rhodopseudomonas palustris (strain BisB18).	3	499.533	With S4 and S5 plays an important role in translationalaccuracy. {ECO:0000255|HAMAP-Rule:MF_00403}.Interacts with and stabilizes bases of the 16S rRNA thatare involved in tRNA selection in the A site and with the mRNAbackbone. Located at the interface of the 30S and 50S subunits, ittraverses the body of the 30S subunit contacting proteins on theother side and probably holding the rRNA structure t…
DB00430	Cefpiramide may increase the anticoagulant activities of Acenocoumarol.	Cefpiramide	P0AFI6	Shigella flexneri.	3	477.217	Cell wall formation. May play a specialized role inremodeling the cell wall. Specifically hydrolyzes the DD-diaminopimelate-alanine bonds in high-molecular-mass mureinsacculi (By similarity). {ECO:0000250}.
DB01329	Cefoperazone may increase the anticoagulant activities of Acenocoumarol.	Cefoperazone	Q8EB02	Shewanella oneidensis (strain MR-1).	3	488.358	Cell wall formation. {ECO:0000255|HAMAP-Rule:MF_00766}.
DB01252	Mitiglinide is a drug for the treatment of type 2 diabetes .Mitiglinide is thought to stimulate insulin secretion by closing the ATP-sensitive K(+) (K(ATP)) channels in pancreatic beta-cells.	Mitiglinide	Q57399	Haemophilus influenzae (strain ATCC 51907 / DSM 11121 / KW20 / Rd).	1	506.544
DB00912	Repaglinide may increase the hypoglycemic activities of Insulin degludec.	Repaglinide	Q03727	Streptococcus pneumoniae serotype 4 (strain ATCC BAA-334 / TIGR4).	3	481.376	Required for induction of competence. Seems to transportthe competence-stimulating peptide (CSP).
DB00955	Avibactam may increase the nephrotoxic activities of Netilmicin.	Netilmicin	Q0AIK0	Nitrosomonas eutropha (strain C91).	3	477.452	With S4 and S5 plays an important role in translationalaccuracy. {ECO:0000255|HAMAP-Rule:MF_00403}.Interacts with and stabilizes bases of the 16S rRNA thatare involved in tRNA selection in the A site and with the mRNAbackbone. Located at the interface of the 30S and 50S subunits, ittraverses the body of the 30S subunit contacting proteins on theother side and probably holding the rRNA structure t…
DB00887	Molsidomine may increase the hypotensive activities of Bumetanide.	Bumetanide	Q4ZV73	Pseudomonas syringae pv. syringae (strain B728a).	3	491.867	Part of the ABC transporter complex LolCDE involved inthe translocation of mature outer membrane-directed lipoproteins,from the inner membrane to the periplasmic chaperone, LolA.Responsible for the formation of the LolA-lipoprotein complex inan ATP-dependent manner. {ECO:0000255|HAMAP-Rule:MF_01708}.
DB00207	The therapeutic efficacy of Sodium picosulfate can be decreased when used in combination with Azithromycin.	Azithromycin	B4R8M2	Phenylobacterium zucineum (strain HLK1).	3	475.32	This protein binds specifically to 23S rRNA; its bindingis stimulated by other ribosomal proteins, e.g. L4, L17, and L20.It is important during the early stages of 50S assembly. It makesmultiple contacts with different domains of the 23S rRNA in theassembled 50S subunit and ribosome (By similarity).{ECO:0000255|HAMAP-Rule:MF_01331}.The globular domain of the protein is located near thepolypeptide…
DB00479	The therapeutic efficacy of Sodium picosulfate can be decreased when used in combination with Amikacin.	Amikacin	A4IZT8	Francisella tularensis subsp. tularensis (strain WY96-3418).	3	488.545	With S4 and S5 plays an important role in translationalaccuracy. {ECO:0000255|HAMAP-Rule:MF_00403}.Interacts with and stabilizes bases of the 16S rRNA thatare involved in tRNA selection in the A site and with the mRNAbackbone. Located at the interface of the 30S and 50S subunits, ittraverses the body of the 30S subunit contacting proteins on theother side and probably holding the rRNA structure t…
DB03147	This compound belongs to the class of organic compounds known as flavin nucleotides. These are nucleotides containing a flavin moiety. Flavin is a compound that contains the tricyclic isoalloxazine ring system, which bears 2 oxo groups at the 2- and 4-positions.	Flavin adenine dinucleotide	A4STH3	Aeromonas salmonicida (strain A449).	3	481.034	One of at least two accessory proteins for anaerobicnitric oxide (NO) reductase. Reduces the rubredoxin moiety of NOreductase. {ECO:0000255|HAMAP-Rule:MF_01313}.
DB00759	The serum concentration of Tetracycline can be decreased when it is combined with Bismuth Subcitrate.	Tetracycline	Q2GL46	Anaplasma phagocytophilum (strain HZ).	3	497.75	Binds 16S rRNA, required for the assembly of 30Sparticles and may also be responsible for determining theconformation of the 16S rRNA at the A site. {ECO:0000255|HAMAP-Rule:MF_00537}.
DB04967	One of the schistosomicides, it has been replaced largely by hycanthone and more recently praziquantel. (From Martindale The Extrapharmacopoeia, 30th ed., p46). It is currently being tested as a radiation sensitizer.	Lucanthone	D8K235	Dehalogenimonas lykanthroporepellens (strain ATCC BAA-1523 / JCM 15061/ BL-DC-9).	3	468.148	A type II topoisomerase that negatively supercoilsclosed circular double-stranded (ds) DNA in an ATP-dependentmanner to modulate DNA topology and maintain chromosomes in anunderwound state. Negative supercoiling favors strand separation,and DNA replication, transcription, recombination and repair, allof which involve strand separation. Also able to catalyze theinterconversion of other topological…
DB00731	The serum concentration of Nateglinide can be increased when it is combined with Stiripentol.	Nateglinide	P57032	Xylella fastidiosa (strain 9a5c).	3	484	Part of the ABC transporter complex LolCDE involved inthe translocation of mature outer membrane-directed lipoproteins,from the inner membrane to the periplasmic chaperone, LolA.Responsible for the formation of the LolA-lipoprotein complex inan ATP-dependent manner. {ECO:0000255|HAMAP-Rule:MF_01708}.
DB01124	Tolbutamide may increase the hypoglycemic activities of Insulin degludec.	Tolbutamide	Q31VE6	Shigella boydii serotype 4 (strain Sb227).	3	494.187	Part of the ABC transporter complex NikABCDE involved innickel import. Responsible for energy coupling to the transportsystem. {ECO:0000255|HAMAP-Rule:MF_01712}.
DB00684	The therapeutic efficacy of Sodium picosulfate can be decreased when used in combination with Tobramycin.	Tobramycin	Q9PPW5	Ureaplasma parvum serovar 3 (strain ATCC 700970).	3	472.15	With S4 and S5 plays an important role in translationalaccuracy. {ECO:0000255|HAMAP-Rule:MF_00403}.Interacts with and stabilizes bases of the 16S rRNA thatare involved in tRNA selection in the A site and with the mRNAbackbone. Located at the interface of the 30S and 50S subunits, ittraverses the body of the 30S subunit contacting proteins on theother side and probably holding the rRNA structure t…
DB01627	The serum concentration of Doxofylline can be increased when it is combined with Lincomycin.	Lincomycin	Q03LT2	Streptococcus thermophilus (strain ATCC BAA-491 / LMD-9).	3	468.771	Forms part of the ribosomal stalk, playing a centralrole in the interaction of the ribosome with GTP-bound translationfactors. {ECO:0000255|HAMAP-Rule:MF_00362}.
DB00274	Cefmetazole may increase the anticoagulant activities of Acenocoumarol.	Cefmetazole	B1JVD0	Burkholderia cenocepacia (strain MC0-3).	3	479.689	Cell wall formation. {ECO:0000255|HAMAP-Rule:MF_00766}.
DB01082	The therapeutic efficacy of Sodium picosulfate can be decreased when used in combination with Streptomycin.	Streptomycin	Q8GH23	Brucella melitensis biotype 1 (strain 16M / ATCC 23456 / NCTC 10094).	3	496.615	With S4 and S5 plays an important role in translationalaccuracy. {ECO:0000250}.Interacts with and stabilizes bases of the 16S rRNA thatare involved in tRNA selection in the A site and with the mRNAbackbone. Located at the interface of the 30S and 50S subunits, ittraverses the body of the 30S subunit contacting proteins on theother side and probably holding the rRNA structure together. Thecombined…
DB00778	ribosome	Ribosomal_L10	Q88HL0	Pseudomonas putida (strain KT2440).	3	485.121	Part of the ABC transporter complex NikABCDE involved innickel import. Responsible for energy coupling to the transportsystem. {ECO:0000255|HAMAP-Rule:MF_01712}.
DB00479	The therapeutic efficacy of Sodium picosulfate can be decreased when used in combination with Amikacin.	Amikacin	B8DAY4	Listeria monocytogenes serotype 4a (strain HCC23).	3	469.36	With S4 and S5 plays an important role in translationalaccuracy. {ECO:0000255|HAMAP-Rule:MF_00403}.Interacts with and stabilizes bases of the 16S rRNA thatare involved in tRNA selection in the A site and with the mRNAbackbone. Located at the interface of the 30S and 50S subunits, ittraverses the body of the 30S subunit contacting proteins on theother side and probably holding the rRNA structure t…
DB00485	The therapeutic efficacy of Sodium picosulfate can be decreased when used in combination with Dicloxacillin.	Dicloxacillin	Q07X68	Shewanella frigidimarina (strain NCIMB 400).	3	475.147	Cell wall formation. {ECO:0000255|HAMAP-Rule:MF_00766}.
DB00887	Molsidomine may increase the hypotensive activities of Bumetanide.	Bumetanide	O69051	Pseudomonas stutzeri (Pseudomonas perfectomarina).	3	480.146	Part of the ABC transporter complex PtxABC involved inphosphite import. Responsible for energy coupling to the transportsystem (Probable). {ECO:0000305|PubMed:15231805,ECO:0000305|PubMed:9791102}.
DB00778	ribosome	Ribosomal_L10	O68877	Pseudomonas aeruginosa (strain ATCC 15692 / PAO1 / 1C / PRS 101 / LMG12228).	3	479.976	Part of the ABC transporter complex HmuTUV involved inhemin import. Responsible for energy coupling to the transportsystem. {ECO:0000255|HAMAP-Rule:MF_01718}.
DB06714	The risk or severity of adverse effects can be increased when Propylhexedrine is combined with Doxofylline.	Propylhexedrine	Q99S97	Staphylococcus aureus (strain N315).	1	476.04	Energy-dependent drug efflux pump that increasesresistance to antimicrobial agents such as norfloxacin,acriflavine and ethidium bromide. {ECO:0000269|PubMed:16508166}.
DB06696	Avibactam may increase the nephrotoxic activities of Arbekacin.	Arbekacin	Q47LI8	Thermobifida fusca (strain YX).	3	481.475	With S4 and S5 plays an important role in translationalaccuracy. {ECO:0000255|HAMAP-Rule:MF_00403}.Interacts with and stabilizes bases of the 16S rRNA thatare involved in tRNA selection in the A site and with the mRNAbackbone. Located at the interface of the 30S and 50S subunits, ittraverses the body of the 30S subunit contacting proteins on theother side and probably holding the rRNA structure t…
DB00567	Zinc sulfate can cause a decrease in the absorption of Cephalexin resulting in a reduced serum concentration and potentially a decrease in efficacy.	Cephalexin	P72161	Pseudomonas aeruginosa (strain ATCC 15692 / PAO1 / 1C / PRS 101 / LMG12228).	3	510.172	Cell wall formation.
DB00207	The therapeutic efficacy of Sodium picosulfate can be decreased when used in combination with Azithromycin.	Azithromycin	Q2RQW5	Rhodospirillum rubrum (strain ATCC 11170 / ATH 1.1.1 / DSM 467 / LMG4362 / NCIB 8255 / S1).	3	489.2	This protein binds specifically to 23S rRNA; its bindingis stimulated by other ribosomal proteins, e.g. L4, L17, and L20.It is important during the early stages of 50S assembly. It makesmultiple contacts with different domains of the 23S rRNA in theassembled 50S subunit and ribosome (By similarity).{ECO:0000255|HAMAP-Rule:MF_01331}.The globular domain of the protein is located near thepolypeptide…
DB01150	The therapeutic efficacy of Sodium picosulfate can be decreased when used in combination with Cefprozil.	Cefprozil	Q97GR5	Clostridium acetobutylicum (strain ATCC 824 / DSM 792 / JCM 1419 / LMG5710 / VKM B-1787).	3	485.272	Cell wall formation. Synthesis of cross-linkedpeptidoglycan from the lipid intermediates. The enzyme has apenicillin-insensitive transglycosylase N-terminal domain(formation of linear glycan strands) and a penicillin-sensitivetranspeptidase C-terminal domain (cross-linking of the peptidesubunits) (By similarity). {ECO:0000250}.
DB02325	An isomer of 1-propanol. It is a colorless liquid having disinfectant properties. It is used in the manufacture of acetone and its derivatives and as a solvent. Topically, it is used as an antiseptic. [PubChem]	Isopropyl Alcohol	E6WHK1	Pantoea sp. (strain At-9b).	3	471.931	3'-5' exonuclease that prefers single-stranded DNA andRNA. May play a role in the H(2)O(2)-induced DNA damage repair.{ECO:0000255|HAMAP-Rule:MF_00901}.
DB01087	The risk or severity of adverse effects can be increased when Primaquine is combined with Sodium Nitrite.	Primaquine	B7LS58	Escherichia fergusonii (strain ATCC 35469 / DSM 13698 / CDC 0568-73).	3	485.415	Regulatory subunit of a potassium efflux system thatconfers protection against electrophiles. Required for fullactivity of KefB. {ECO:0000255|HAMAP-Rule:MF_01415}.
DB01599	A drug used to lower LDL and HDL cholesterol yet has little effect on serum-triglyceride or VLDL cholesterol. (From Martindale, The Extra Pharmacopoeia, 30th ed, p993).	Probucol	C3LLU1	Vibrio cholerae serotype O1 (strain M66-2).	3	479.644	Part of the ABC transporter complex BtuCDF involved invitamin B12 import. Responsible for energy coupling to thetransport system. {ECO:0000255|HAMAP-Rule:MF_01005}.
DB00672	Chlorpropamide may increase the hypoglycemic activities of Insulin degludec.	Chlorpropamide	Q7CIC2	Yersinia pestis.	3	469.171	Part of the ABC transporter complex ZnuABC involved inzinc import. Responsible for energy coupling to the transportsystem. {ECO:0000255|HAMAP-Rule:MF_01725}.
DB00615	The serum concentration of Rolapitant can be decreased when it is combined with Rifabutin.	Rifabutin	P14563	Nostoc commune.	3	468.253	DNA-dependent RNA polymerase catalyzes the transcriptionof DNA into RNA using the four ribonucleoside triphosphates assubstrates.
DB00199	The serum concentration of Doxofylline can be increased when it is combined with Erythromycin.	Erythromycin	Q7VQE7	Blochmannia floridanus.	3	489.028	One of the primary rRNA binding proteins, this proteininitially binds near the 5'-end of the 23S rRNA. It is importantduring the early stages of 50S assembly. It makes multiplecontacts with different domains of the 23S rRNA in the assembled50S subunit and ribosome. {ECO:0000255|HAMAP-Rule:MF_01328}.Forms part of the polypeptide exit tunnel.{ECO:0000255|HAMAP-Rule:MF_01328}.
DB01120	Gliclazide may increase the hypoglycemic activities of Insulin degludec.	Gliclazide	Q66A01	Yersinia pseudotuberculosis serotype I (strain IP32953).	3	496.849	Part of the ABC transporter complex BtuCDF involved invitamin B12 import. Responsible for energy coupling to thetransport system. {ECO:0000255|HAMAP-Rule:MF_01005}.
DB01050	The risk or severity of adverse effects can be increased when Talniflumate is combined with Ibuprofen.	Ibuprofen	Q8FJ95	Escherichia coli O6:H1 (strain CFT073 / ATCC 700928 / UPEC).	3	477.764	Part of the ABC transporter complex SsuABC involved inaliphatic sulfonates import. Responsible for energy coupling tothe transport system. {ECO:0000255|HAMAP-Rule:MF_01724}.
DB00133	A non-essential amino acid occurring in natural form as the L-isomer. It is synthesized from glycine or threonine. It is involved in the biosynthesis of purines; pyrimidines; and other amino acids. [PubChem]	L-Serine	Q740R7	Mycobacterium paratuberculosis (strain ATCC BAA-968 / K-10).	3	472.503	Catalyzes the decarboxylative condensation of pimeloyl-[acyl-carrier protein] and L-alanine to produce 8-amino-7-oxononanoate (AON), [acyl-carrier protein], and carbon dioxide.{ECO:0000250}.
DB04953	Ezogabine may increase the central nervous system depressant (CNS depressant) activities of Paraldehyde.	Ezogabine	P06550	Geobacillus stearothermophilus (Bacillus stearothermophilus).	4	502.481
DB05294	Ivabradine may increase the QTc-prolonging activities of Vandetanib.	Vandetanib	P65729	Mycobacterium bovis (strain ATCC BAA-935 / AF2122/97).	3	468.885
DB00274	Cefmetazole may increase the anticoagulant activities of Acenocoumarol.	Cefmetazole	A5UDP3	Haemophilus influenzae (strain PittEE).	3	482.213	Cell wall formation. {ECO:0000255|HAMAP-Rule:MF_00766}.
DB01599	A drug used to lower LDL and HDL cholesterol yet has little effect on serum-triglyceride or VLDL cholesterol. (From Martindale, The Extra Pharmacopoeia, 30th ed, p993).	Probucol	Q9CN78	Pasteurella multocida (strain Pm70).	3	470.814	Part of the ABC transporter complex LolCDE involved inthe translocation of mature outer membrane-directed lipoproteins,from the inner membrane to the periplasmic chaperone, LolA.Responsible for the formation of the LolA-lipoprotein complex inan ATP-dependent manner. {ECO:0000255|HAMAP-Rule:MF_01708}.
DB00753	Isoflurane may increase the central nervous system depressant (CNS depressant) activities of Paraldehyde.	Isoflurane	B0RWC1	Xanthomonas campestris pv. campestris (strain B100).	3	469.928	Produces ATP from ADP in the presence of a protongradient across the membrane. {ECO:0000255|HAMAP-Rule:MF_00530}.
DB01050	The risk or severity of adverse effects can be increased when Talniflumate is combined with Ibuprofen.	Ibuprofen	Q2NIT5	Aster yellows witches'-broom phytoplasma (strain AYWB).	3	476.456	ATP-binding (A) component of a common energy-couplingfactor (ECF) ABC-transporter complex. Unlike classic ABCtransporters this ECF transporter provides the energy necessary totransport a number of different substrates. {ECO:0000255|HAMAP-Rule:MF_01710}.
DB00778	ribosome	Ribosomal_L10	Q8DG84	Thermosynechococcus elongatus (strain BP-1).	3	476.021	Probably part of an ABC transporter complex. Responsiblefor energy coupling to the transport system (By similarity).{ECO:0000250}.
DB00199	The serum concentration of Doxofylline can be increased when it is combined with Erythromycin.	Erythromycin	Q6D734	Pectobacterium atrosepticum (strain SCRI 1043 / ATCC BAA-672) (Erwiniacarotovora subsp. atroseptica).	3	482.613	Part of the ABC transporter complex FbpABC involved inFe(3+) ions import. Responsible for energy coupling to thetransport system. {ECO:0000255|HAMAP-Rule:MF_01706}.
DB01120	Gliclazide may increase the hypoglycemic activities of Insulin degludec.	Gliclazide	Q981Y8	Rhizobium loti (strain MAFF303099) (Mesorhizobium loti).	3	475.927	Part of the ABC transporter complex SsuABC involved inaliphatic sulfonates import. Responsible for energy coupling tothe transport system. {ECO:0000255|HAMAP-Rule:MF_01724}.
DB00207	The therapeutic efficacy of Sodium picosulfate can be decreased when used in combination with Azithromycin.	Azithromycin	Q03IF6	Streptococcus thermophilus (strain ATCC BAA-491 / LMD-9).	3	488.655	This protein binds specifically to 23S rRNA; its bindingis stimulated by other ribosomal proteins, e.g. L4, L17, and L20.It is important during the early stages of 50S assembly. It makesmultiple contacts with different domains of the 23S rRNA in theassembled 50S subunit and ribosome (By similarity).{ECO:0000255|HAMAP-Rule:MF_01331}.The globular domain of the protein is located near thepolypeptide…
DB00994	The therapeutic efficacy of Sodium picosulfate can be decreased when used in combination with Neomycin.	Neomycin	A7N9S2	Francisella tularensis subsp. holarctica (strain FTNF002-00 / FTA).	3	488.545	With S4 and S5 plays an important role in translationalaccuracy. {ECO:0000255|HAMAP-Rule:MF_00403}.Interacts with and stabilizes bases of the 16S rRNA thatare involved in tRNA selection in the A site and with the mRNAbackbone. Located at the interface of the 30S and 50S subunits, ittraverses the body of the 30S subunit contacting proteins on theother side and probably holding the rRNA structure t…
DB01120	Gliclazide may increase the hypoglycemic activities of Insulin degludec.	Gliclazide	Q933E0	Bibersteinia trehalosi (Pasteurella trehalosi).	3	482.17	Part of the ABC transporter complex LktBD involved inleukotoxin export. Transmembrane domains (TMD) form a pore in theinner membrane and the ATP-binding domain (NBD) is responsible forenergy generation (Probable). {ECO:0000305}.
DB01627	The serum concentration of Doxofylline can be increased when it is combined with Lincomycin.	Lincomycin	B8EMR9	Methylocella silvestris (strain BL2 / DSM 15510 / NCIMB 13906).	3	482.3	Forms part of the ribosomal stalk, playing a centralrole in the interaction of the ribosome with GTP-bound translationfactors. {ECO:0000255|HAMAP-Rule:MF_00362}.
DB00222	Glimepiride may increase the hypoglycemic activities of Insulin degludec.	Glimepiride	Q5FFT1	Ehrlichia ruminantium (strain Gardel).	3	470.075	Part of the ABC transporter complex PstSACB involved inphosphate import. Responsible for energy coupling to the transportsystem. {ECO:0000255|HAMAP-Rule:MF_01702}.
DB00994	The therapeutic efficacy of Sodium picosulfate can be decreased when used in combination with Neomycin.	Neomycin	Q9AIG9	Carsonella ruddii.	3	485.235	With S4 and S5 plays an important role in translationalaccuracy. {ECO:0000255|HAMAP-Rule:MF_00403}.Interacts with and stabilizes bases of the 16S rRNA thatare involved in tRNA selection in the A site and with the mRNAbackbone. Located at the interface of the 30S and 50S subunits, ittraverses the body of the 30S subunit contacting proteins on theother side and probably holding the rRNA structure t…
DB00759	The serum concentration of Tetracycline can be decreased when it is combined with Bismuth Subcitrate.	Tetracycline	B0RB34	Clavibacter michiganensis subsp. sepedonicus (strain ATCC 33113 / DSM20744 / JCM 9667 / LMG 2889 / C-1) (Corynebacterium sepedonicum).	3	477.613	One of the primary rRNA binding proteins, it bindsdirectly to 16S rRNA where it nucleates assembly of the headdomain of the 30S subunit. Is located at the subunit interfaceclose to the decoding center, probably blocks exit of the E-sitetRNA. {ECO:0000255|HAMAP-Rule:MF_00480}.
DB01067	The serum concentration of Glipizide can be decreased when it is combined with Lumacaftor.	Glipizide	O68877	Pseudomonas aeruginosa (strain ATCC 15692 / PAO1 / 1C / PRS 101 / LMG12228).	3	479.976	Part of the ABC transporter complex HmuTUV involved inhemin import. Responsible for energy coupling to the transportsystem. {ECO:0000255|HAMAP-Rule:MF_01718}.
DB01599	A drug used to lower LDL and HDL cholesterol yet has little effect on serum-triglyceride or VLDL cholesterol. (From Martindale, The Extra Pharmacopoeia, 30th ed, p993).	Probucol	P57032	Xylella fastidiosa (strain 9a5c).	3	484	Part of the ABC transporter complex LolCDE involved inthe translocation of mature outer membrane-directed lipoproteins,from the inner membrane to the periplasmic chaperone, LolA.Responsible for the formation of the LolA-lipoprotein complex inan ATP-dependent manner. {ECO:0000255|HAMAP-Rule:MF_01708}.
DB06696	Avibactam may increase the nephrotoxic activities of Arbekacin.	Arbekacin	B0SUQ4	Caulobacter sp. (strain K31).	3	474.09	With S4 and S5 plays an important role in translationalaccuracy. {ECO:0000255|HAMAP-Rule:MF_00403}.Interacts with and stabilizes bases of the 16S rRNA thatare involved in tRNA selection in the A site and with the mRNAbackbone. Located at the interface of the 30S and 50S subunits, ittraverses the body of the 30S subunit contacting proteins on theother side and probably holding the rRNA structure t…
DB00207	The therapeutic efficacy of Sodium picosulfate can be decreased when used in combination with Azithromycin.	Azithromycin	B1I8K3	Streptococcus pneumoniae (strain Hungary19A-6).	3	515.504	This protein binds specifically to 23S rRNA; its bindingis stimulated by other ribosomal proteins, e.g. L4, L17, and L20.It is important during the early stages of 50S assembly. It makesmultiple contacts with different domains of the 23S rRNA in theassembled 50S subunit and ribosome (By similarity).{ECO:0000255|HAMAP-Rule:MF_01331}.The globular domain of the protein is located near thepolypeptide…
DB00254	The serum concentration of Doxycycline can be decreased when it is combined with Bismuth Subcitrate.	Doxycycline	P57567	Buchnera aphidicola subsp. Acyrthosiphon pisum (strain APS)(Acyrthosiphon pisum symbiotic bacterium).	3	479.746	One of the primary rRNA binding proteins, it bindsdirectly to 16S rRNA where it nucleates assembly of the body ofthe 30S subunit. {ECO:0000255|HAMAP-Rule:MF_01306}.With S5 and S12 plays an important role in translationalaccuracy. {ECO:0000255|HAMAP-Rule:MF_01306}.
DB00778	ribosome	Ribosomal_L10	Q2VZJ1	Magnetospirillum magneticum (strain AMB-1 / ATCC 700264).	3	493.069	Part of the ABC transporter complex CcmAB involved inthe biogenesis of c-type cytochromes; once thought to export heme,this seems not to be the case, but its exact role is uncertain.Responsible for energy coupling to the transport system.{ECO:0000255|HAMAP-Rule:MF_01707}.
DB03147	This compound belongs to the class of organic compounds known as flavin nucleotides. These are nucleotides containing a flavin moiety. Flavin is a compound that contains the tricyclic isoalloxazine ring system, which bears 2 oxo groups at the 2- and 4-positions.	Flavin adenine dinucleotide	B7LS58	Escherichia fergusonii (strain ATCC 35469 / DSM 13698 / CDC 0568-73).	3	485.415	Regulatory subunit of a potassium efflux system thatconfers protection against electrophiles. Required for fullactivity of KefB. {ECO:0000255|HAMAP-Rule:MF_01415}.
DB00607	The serum concentration of Rolapitant can be decreased when it is combined with Nafcillin.	Nafcillin	A5UDP3	Haemophilus influenzae (strain PittEE).	3	482.213	Cell wall formation. {ECO:0000255|HAMAP-Rule:MF_00766}.
DB00156	An essential amino acid occurring naturally in the L-form, which is the active form. It is found in eggs, milk, gelatin, and other proteins. [PubChem]	L-Threonine	A8LY07	Salinispora arenicola (strain CNS-205).	3	471.855	Catalyzes the specific phosphorylation of the 3-hydroxylgroup of shikimic acid using ATP as a cosubstrate.{ECO:0000255|HAMAP-Rule:MF_00109}.
DB00452	Avibactam may increase the nephrotoxic activities of Framycetin.	Framycetin	C1CC60	Streptococcus pneumoniae (strain JJA).	3	473.169	With S4 and S5 plays an important role in translationalaccuracy. {ECO:0000255|HAMAP-Rule:MF_00403}.Interacts with and stabilizes bases of the 16S rRNA thatare involved in tRNA selection in the A site and with the mRNAbackbone. Located at the interface of the 30S and 50S subunits, ittraverses the body of the 30S subunit contacting proteins on theother side and probably holding the rRNA structure t…
DB00731	The serum concentration of Nateglinide can be increased when it is combined with Stiripentol.	Nateglinide	Q480N3	Colwellia psychrerythraea (strain 34H / ATCC BAA-681) (Vibriopsychroerythus).	3	485.065	Involved in lipid A export and possibly also inglycerophospholipid export and for biogenesis of the outermembrane. Transmembrane domains (TMD) form a pore in the innermembrane and the ATP-binding domain (NBD) is responsible forenergy generation. {ECO:0000255|HAMAP-Rule:MF_01703}.
DB00994	The therapeutic efficacy of Sodium picosulfate can be decreased when used in combination with Neomycin.	Neomycin	B0U5X5	Xylella fastidiosa (strain M12).	3	492.821	With S4 and S5 plays an important role in translationalaccuracy. {ECO:0000255|HAMAP-Rule:MF_00403}.Interacts with and stabilizes bases of the 16S rRNA thatare involved in tRNA selection in the A site and with the mRNAbackbone. Located at the interface of the 30S and 50S subunits, ittraverses the body of the 30S subunit contacting proteins on theother side and probably holding the rRNA structure t…
DB00119	An intermediate compound in the metabolism of carbohydrates, proteins, and fats. In thiamine deficiency, its oxidation is retarded and it accumulates in the tissues, especially in nervous structures. (From Stedman, 26th ed)	Pyruvic acid	C0Q212	Salmonella paratyphi C (strain RKS4594).	3	471.808	Involved in the efflux of purine ribonucleosides, suchas guanosine, adenosine and especially inosine. Involved in theresistance to 6-mercaptopurine. {ECO:0000255|HAMAP-Rule:MF_01189}.
DB06696	Avibactam may increase the nephrotoxic activities of Arbekacin.	Arbekacin	B3PMF1	Mycoplasma arthritidis (strain 158L3-1).	3	470.38	With S4 and S5 plays an important role in translationalaccuracy. {ECO:0000255|HAMAP-Rule:MF_00403}.Interacts with and stabilizes bases of the 16S rRNA thatare involved in tRNA selection in the A site and with the mRNAbackbone. Located at the interface of the 30S and 50S subunits, ittraverses the body of the 30S subunit contacting proteins on theother side and probably holding the rRNA structure t…
DB01138	Sulfinpyrazone may increase the anticoagulant activities of Dabigatran etexilate.	Sulfinpyrazone	Q3Z3I7	Shigella sonnei (strain Ss046).	3	480.976	Part of the ABC transporter complex SsuABC involved inaliphatic sulfonates import. Responsible for energy coupling tothe transport system. {ECO:0000255|HAMAP-Rule:MF_01724}.
DB00199	The serum concentration of Doxofylline can be increased when it is combined with Erythromycin.	Erythromycin	Q0AUI5	Syntrophomonas wolfei subsp. wolfei (strain DSM 2245B / Goettingen).	3	472.08	This protein binds specifically to 23S rRNA; its bindingis stimulated by other ribosomal proteins, e.g. L4, L17, and L20.It is important during the early stages of 50S assembly. It makesmultiple contacts with different domains of the 23S rRNA in theassembled 50S subunit and ribosome (By similarity).{ECO:0000255|HAMAP-Rule:MF_01331}.The globular domain of the protein is located near thepolypeptide…
DB00199	The serum concentration of Doxofylline can be increased when it is combined with Erythromycin.	Erythromycin	Q480N3	Colwellia psychrerythraea (strain 34H / ATCC BAA-681) (Vibriopsychroerythus).	3	485.065	Involved in lipid A export and possibly also inglycerophospholipid export and for biogenesis of the outermembrane. Transmembrane domains (TMD) form a pore in the innermembrane and the ATP-binding domain (NBD) is responsible forenergy generation. {ECO:0000255|HAMAP-Rule:MF_01703}.
DB00160	A non-essential amino acid that occurs in high levels in its free state in plasma. It is produced from pyruvate by transamination. It is involved in sugar and acid metabolism, increases immunity, and provides energy for muscle tissue, brain, and the central nervous system. [PubChem]	L-Alanine	A5W5G7	Pseudomonas putida (strain F1 / ATCC 700007).	3	501.664	Involved in the import of serine and threonine into thecell, with the concomitant import of sodium (symport system).{ECO:0000255|HAMAP-Rule:MF_01582}.
DB09063	The serum concentration of Imidafenacin can be increased when it is combined with Ceritinib.	Ceritinib	P54738	Myxococcus xanthus.	2	471.543	Pkn5 and pkn6 may have reciprocal roles in growth anddevelopment. Pkn6 may be a transmembrane sensor of externalsignals for development.
DB00778	ribosome	Ribosomal_L10	Q2FH57	Staphylococcus aureus (strain USA300).	3	468.285	Part of a transport system that may be involved inoligopeptide uptake. Probably responsible for energy coupling tothe transport system. Important for S.aureus growth and survivalduring the infection process (By similarity). {ECO:0000250}.
DB04877	Voacamine is an alkaloid isolated from the bark of the &lt;i&gt;Pescheria fuchsiae folia&lt;/i&gt; tree. It is an antimalarial drug approved for use in several African countries. Voacamine is also under investigation for use in modulating multidrug-resistance in tumor cells.	Voacamine	Q48P40	Pseudomonas savastanoi pv. phaseolicola (strain 1448A / Race 6)(Pseudomonas syringae pv. phaseolicola (strain 1448A / Race 6)).	3	472.773	Involved in lipid A export and possibly also inglycerophospholipid export and for biogenesis of the outermembrane. Transmembrane domains (TMD) form a pore in the innermembrane and the ATP-binding domain (NBD) is responsible forenergy generation. {ECO:0000255|HAMAP-Rule:MF_01703}.
DB01050	The risk or severity of adverse effects can be increased when Talniflumate is combined with Ibuprofen.	Ibuprofen	Q02SA6	Pseudomonas aeruginosa (strain UCBPP-PA14).	3	478.763	Part of the ABC transporter complex TauABC involved intaurine import. Responsible for energy coupling to the transportsystem. {ECO:0000255|HAMAP-Rule:MF_01714}.
DB01050	The risk or severity of adverse effects can be increased when Talniflumate is combined with Ibuprofen.	Ibuprofen	Q0T6D3	Shigella flexneri serotype 5b (strain 8401).	3	472.227	Part of the ABC transporter complex GsiABCD involved inglutathione import. Responsible for energy coupling to thetransport system (By similarity). {ECO:0000250}.
DB01000	Cyclacillin may increase the anticoagulant activities of Acenocoumarol.	Cyclacillin	P0AFI5	Escherichia coli (strain K12).	1	477.217	Cell wall formation. May play a specialized role inremodeling the cell wall. Specifically hydrolyzes the DD-diaminopimelate-alanine bonds in high-molecular-mass mureinsacculi.
DB08820	The serum concentration of Sonidegib can be increased when it is combined with Ivacaftor.	Ivacaftor	Q0T6A8	Shigella flexneri serotype 5b (strain 8401).	3	482.823	Part of the ABC transporter complex SsuABC involved inaliphatic sulfonates import. Responsible for energy coupling tothe transport system. {ECO:0000255|HAMAP-Rule:MF_01724}.
DB00672	Chlorpropamide may increase the hypoglycemic activities of Insulin degludec.	Chlorpropamide	Q73L25	Treponema denticola (strain ATCC 35405 / CIP 103919 / DSM 14222).	3	468.733	Part of the ABC transporter complex LolCDE involved inthe translocation of mature outer membrane-directed lipoproteins,from the inner membrane to the periplasmic chaperone, LolA.Responsible for the formation of the LolA-lipoprotein complex inan ATP-dependent manner. {ECO:0000255|HAMAP-Rule:MF_01708}.
DB00912	Repaglinide may increase the hypoglycemic activities of Insulin degludec.	Repaglinide	Q890D1	Lactobacillus plantarum (strain ATCC BAA-793 / NCIMB 8826 / WCFS1).	3	472.933	Probably part of an ABC transporter complex. Responsiblefor energy coupling to the transport system (By similarity).{ECO:0000250}.
DB01211	The therapeutic efficacy of Sodium picosulfate can be decreased when used in combination with Clarithromycin.	Clarithromycin	A7HCH9	Anaeromyxobacter sp. (strain Fw109-5).	3	482.896	Forms part of the ribosomal stalk, playing a centralrole in the interaction of the ribosome with GTP-bound translationfactors. {ECO:0000255|HAMAP-Rule:MF_00362}.
DB08820	The serum concentration of Sonidegib can be increased when it is combined with Ivacaftor.	Ivacaftor	Q884I3	Pseudomonas syringae pv. tomato (strain DC3000).	3	486.996	Part of the ABC transporter complex LolCDE involved inthe translocation of mature outer membrane-directed lipoproteins,from the inner membrane to the periplasmic chaperone, LolA.Responsible for the formation of the LolA-lipoprotein complex inan ATP-dependent manner. {ECO:0000255|HAMAP-Rule:MF_01708}.
DB03615	Avibactam may increase the nephrotoxic activities of Ribostamycin.	Ribostamycin	Q5LMR2	Ruegeria pomeroyi (strain ATCC 700808 / DSM 15171 / DSS-3)(Silicibacter pomeroyi).	3	513.73	With S4 and S5 plays an important role in translationalaccuracy. {ECO:0000255|HAMAP-Rule:MF_00403}.Interacts with and stabilizes bases of the 16S rRNA thatare involved in tRNA selection in the A site and with the mRNAbackbone. Located at the interface of the 30S and 50S subunits, ittraverses the body of the 30S subunit contacting proteins on theother side and probably holding the rRNA structure t…
DB00452	Avibactam may increase the nephrotoxic activities of Framycetin.	Framycetin	A7I3T8	Campylobacter hominis (strain ATCC BAA-381 / LMG 19568 / NCTC 13146 /CH001A).	3	482.447	With S4 and S5 plays an important role in translationalaccuracy. {ECO:0000255|HAMAP-Rule:MF_00403}.Interacts with and stabilizes bases of the 16S rRNA thatare involved in tRNA selection in the A site and with the mRNAbackbone. Located at the interface of the 30S and 50S subunits, ittraverses the body of the 30S subunit contacting proteins on theother side and probably holding the rRNA structure t…
DB06696	Avibactam may increase the nephrotoxic activities of Arbekacin.	Arbekacin	Q8CTS8	Staphylococcus epidermidis (strain ATCC 12228).	3	474.257	With S4 and S5 plays an important role in translationalaccuracy. {ECO:0000255|HAMAP-Rule:MF_00403}.Interacts with and stabilizes bases of the 16S rRNA thatare involved in tRNA selection in the A site and with the mRNAbackbone. Located at the interface of the 30S and 50S subunits, ittraverses the body of the 30S subunit contacting proteins on theother side and probably holding the rRNA structure t…
DB01369	Quinupristin/dalfopristin is a combination of two antibiotics used to treat infections by staphylococci and by vancomycin-resistant Enterococcus faecium. Dalfopristin inhibits the early phase of protein synthesis in the bacterial ribosome and quinupristin inhibits the late phase of protein synthesis. The combination of the two components acts synergistically and is more effective in vitro than ea…	Quinupristin	Q1QN46	Nitrobacter hamburgensis (strain X14 / DSM 10229).	3	484.24	Forms part of the ribosomal stalk, playing a centralrole in the interaction of the ribosome with GTP-bound translationfactors. {ECO:0000255|HAMAP-Rule:MF_00362}.
DB00120	L-Phenylalanine may increase the immunosuppressive activities of Tofacitinib.	L-Phenylalanine	Q987C8	Rhizobium loti (strain MAFF303099) (Mesorhizobium loti).	3	473.016
DB01599	A drug used to lower LDL and HDL cholesterol yet has little effect on serum-triglyceride or VLDL cholesterol. (From Martindale, The Extra Pharmacopoeia, 30th ed, p993).	Probucol	P69879	Staphylococcus aureus (strain N315).	3	469.957	Part of the ABC transporter complex PstSACB involved inphosphate import. Responsible for energy coupling to the transportsystem. {ECO:0000255|HAMAP-Rule:MF_01702}.
DB01301	A pyrrolidinylmethyl tetracycline. [PubChem]	Rolitetracycline	A8ER06	Arcobacter butzleri (strain RM4018).	3	473.172
DB00172	A non-essential amino acid that is synthesized from glutamic acid. It is an essential component of collagen and is important for proper functioning of joints and tendons. [PubChem]	L-Proline	P46697	Mycobacterium leprae (strain TN).	3	478.48	PPIases accelerate the folding of proteins. It catalyzesthe cis-trans isomerization of proline imidic peptide bonds inoligopeptides (By similarity). {ECO:0000250}.
DB01159	The serum concentration of Fosphenytoin can be increased when it is combined with Halothane.	Halothane	A9N8W5	Coxiella burnetii (strain RSA 331 / Henzerling II).	3	478.475	NDH-1 shuttles electrons from NADH, via FMN and iron-sulfur (Fe-S) centers, to quinones in the respiratory chain. Theimmediate electron acceptor for the enzyme in this species isbelieved to be ubiquinone. Couples the redox reaction to protontranslocation (for every two electrons transferred, four hydrogenions are translocated across the cytoplasmic membrane), and thusconserves the redox energy in…
DB01361	A macrolide antibiotic that is similar to erythromycin.	Troleandomycin	A1VIQ1	Polaromonas naphthalenivorans (strain CJ2).	3	481.21	One of the primary rRNA binding proteins, this proteininitially binds near the 5'-end of the 23S rRNA. It is importantduring the early stages of 50S assembly. It makes multiplecontacts with different domains of the 23S rRNA in the assembled50S subunit and ribosome. {ECO:0000255|HAMAP-Rule:MF_01328}.Forms part of the polypeptide exit tunnel.{ECO:0000255|HAMAP-Rule:MF_01328}.
DB01211	The therapeutic efficacy of Sodium picosulfate can be decreased when used in combination with Clarithromycin.	Clarithromycin	Q89UT8	Bradyrhizobium diazoefficiens (strain JCM 10833 / IAM 13628 / NBRC14792 / USDA 110).	3	469.504	Involved in beta-(1-->2)glucan export. Transmembranedomains (TMD) form a pore in the inner membrane and the ATP-binding domain (NBD) is responsible for energy generation (Bysimilarity). {ECO:0000250}.
DB04941	Crofelemer, previously known as the investigational drug SP-303, is a novel proanthocyanidin purified from the bark latex of the Amazonian Croton tree &lt;i&gt;Croton lechleri&lt;/i&gt;. It is marketed under the brand name Fulyzaq and indicated for the symptomatic treatment of non-infectious diarrhea in adult patients with HIV/AIDS who are taking antiretroviral therapy.	Crofelemer	Q8X6W1	Escherichia coli O157:H7.	3	471.64	Part of the ABC transporter complex GsiABCD involved inglutathione import. Responsible for energy coupling to thetransport system (By similarity). {ECO:0000250}.
DB00955	Avibactam may increase the nephrotoxic activities of Netilmicin.	Netilmicin	B1LWS1	Methylobacterium radiotolerans (strain ATCC 27329 / DSM 1819 / JCM2831).	3	498.582	With S4 and S5 plays an important role in translationalaccuracy. {ECO:0000255|HAMAP-Rule:MF_00403}.Interacts with and stabilizes bases of the 16S rRNA thatare involved in tRNA selection in the A site and with the mRNAbackbone. Located at the interface of the 30S and 50S subunits, ittraverses the body of the 30S subunit contacting proteins on theother side and probably holding the rRNA structure t…
DB01053	Benzylpenicillin may increase the anticoagulant activities of Acenocoumarol.	Benzylpenicillin	Q06650	Streptomyces cellulosae.	3	475.981	Hydrolyzes benzylpenicillin and cloxacillin (at 10% ofthe rate of benzylpenicillin).
DB01252	Mitiglinide is a drug for the treatment of type 2 diabetes .Mitiglinide is thought to stimulate insulin secretion by closing the ATP-sensitive K(+) (K(ATP)) channels in pancreatic beta-cells.	Mitiglinide	Q4ZQE3	Pseudomonas syringae pv. syringae (strain B728a).	3	470.762	Part of the ABC transporter complex SsuABC involved inaliphatic sulfonates import. Responsible for energy coupling tothe transport system. {ECO:0000255|HAMAP-Rule:MF_01724}.
DB01361	A macrolide antibiotic that is similar to erythromycin.	Troleandomycin	Q9ZCH0	Rickettsia prowazekii (strain Madrid E).	3	483.047
DB00174	A non-essential amino acid that is involved in the metabolic control of cell functions in nerve and brain tissue. It is biosynthesized from aspartic acid and ammonia by asparagine synthetase. (From Concise Encyclopedia Biochemistry and Molecular Biology, 3rd ed)	L-Asparagine	P21345	Escherichia coli (strain K12).	1	477.048	This carrier protein is part of the Na(+)-independent,binding-protein-independent glutamate-aspartate transport system.
DB01361	A macrolide antibiotic that is similar to erythromycin.	Troleandomycin	B1VAE7	Phytoplasma australiense.	3	475.845	One of the primary rRNA binding proteins, this proteininitially binds near the 5'-end of the 23S rRNA. It is importantduring the early stages of 50S assembly. It makes multiplecontacts with different domains of the 23S rRNA in the assembled50S subunit and ribosome. {ECO:0000255|HAMAP-Rule:MF_01328}.Forms part of the polypeptide exit tunnel.{ECO:0000255|HAMAP-Rule:MF_01328}.
DB00731	The serum concentration of Nateglinide can be increased when it is combined with Stiripentol.	Nateglinide	Q0AUL1	Syntrophomonas wolfei subsp. wolfei (strain DSM 2245B / Goettingen).	3	471.379	ATP-binding (A) component of a common energy-couplingfactor (ECF) ABC-transporter complex. Unlike classic ABCtransporters this ECF transporter provides the energy necessary totransport a number of different substrates. {ECO:0000255|HAMAP-Rule:MF_01710}.
DB00887	Molsidomine may increase the hypotensive activities of Bumetanide.	Bumetanide	Q82B58	Streptomyces avermitilis (strain ATCC 31267 / DSM 46492 / JCM 5070 /NBRC 14893 / NCIMB 12804 / NRRL 8165 / MA-4680).	3	476.116	Probably part of an ABC transporter complex. Responsiblefor energy coupling to the transport system (By similarity).{ECO:0000250}.
DB08875	The serum concentration of Cabozantinib can be increased when it is combined with Stiripentol.	Cabozantinib	Q04J43	Streptococcus pneumoniae serotype 2 (strain D39 / NCTC 7466).	1	480.439	Protein kinase involved in signal transduction pathwaysthat regulate various cellular processes. Likely sensesintracellular peptidoglycan subunits present in the cell divisionsepta of actively growing cells; thus, intracellular unlinkedpeptidoglycan may serve as the signal molecules that trigger StkPphosphorylation activity on a set of substrates. Plays a crucialrole in the regulation of cell sha…
DB01369	Quinupristin/dalfopristin is a combination of two antibiotics used to treat infections by staphylococci and by vancomycin-resistant Enterococcus faecium. Dalfopristin inhibits the early phase of protein synthesis in the bacterial ribosome and quinupristin inhibits the late phase of protein synthesis. The combination of the two components acts synergistically and is more effective in vitro than ea…	Quinupristin	Q2N9B6	Erythrobacter litoralis (strain HTCC2594).	3	506.21	This protein binds specifically to 23S rRNA; its bindingis stimulated by other ribosomal proteins, e.g. L4, L17, and L20.It is important during the early stages of 50S assembly. It makesmultiple contacts with different domains of the 23S rRNA in theassembled 50S subunit and ribosome (By similarity).{ECO:0000255|HAMAP-Rule:MF_01331}.The globular domain of the protein is located near thepolypeptide…
DB00199	The serum concentration of Doxofylline can be increased when it is combined with Erythromycin.	Erythromycin	Q57243	Haemophilus influenzae (strain ATCC 51907 / DSM 11121 / KW20 / Rd).	3	474.676
DB04877	Voacamine is an alkaloid isolated from the bark of the &lt;i&gt;Pescheria fuchsiae folia&lt;/i&gt; tree. It is an antimalarial drug approved for use in several African countries. Voacamine is also under investigation for use in modulating multidrug-resistance in tumor cells.	Voacamine	Q66FK0	Yersinia pseudotuberculosis serotype I (strain IP32953).	3	484.921	Part of the ABC transporter complex HmuTUV involved inhemin import. Responsible for energy coupling to the transportsystem. {ECO:0000255|HAMAP-Rule:MF_01718}.
DB01172	The therapeutic efficacy of Sodium picosulfate can be decreased when used in combination with Kanamycin.	Kanamycin	B8H416	Caulobacter crescentus (strain NA1000 / CB15N).	3	483.615	With S4 and S5 plays an important role in translationalaccuracy. {ECO:0000255|HAMAP-Rule:MF_00403}.Interacts with and stabilizes bases of the 16S rRNA thatare involved in tRNA selection in the A site and with the mRNAbackbone. Located at the interface of the 30S and 50S subunits, ittraverses the body of the 30S subunit contacting proteins on theother side and probably holding the rRNA structure t…
DB01211	The therapeutic efficacy of Sodium picosulfate can be decreased when used in combination with Clarithromycin.	Clarithromycin	Q21GS5	Saccharophagus degradans (strain 2-40 / ATCC 43961 / DSM 17024).	3	473.765	Part of the ABC transporter complex ModABC involved inmolybdenum import. Responsible for energy coupling to thetransport system. {ECO:0000255|HAMAP-Rule:MF_01705}.
DB00994	The therapeutic efficacy of Sodium picosulfate can be decreased when used in combination with Neomycin.	Neomycin	P66371	Chlamydia muridarum (strain MoPn / Nigg).	3	475.352	With S4 and S5 plays an important role in translationalaccuracy. {ECO:0000255|HAMAP-Rule:MF_00403}.Interacts with and stabilizes bases of the 16S rRNA thatare involved in tRNA selection in the A site and with the mRNAbackbone. Located at the interface of the 30S and 50S subunits, ittraverses the body of the 30S subunit contacting proteins on theother side and probably holding the rRNA structure t…
DB00778	ribosome	Ribosomal_L10	Q44538	Azotobacter vinelandii.	3	483.723	Part of the ABC transporter complex ModABC involved inmolybdenum import. Responsible for energy coupling to thetransport system. {ECO:0000255|HAMAP-Rule:MF_01705}.
DB01138	Sulfinpyrazone may increase the anticoagulant activities of Dabigatran etexilate.	Sulfinpyrazone	Q6LTB1	Photobacterium profundum (Photobacterium sp. (strain SS9)).	3	468.633	Part of the ABC transporter complex ZnuABC involved inzinc import. Responsible for energy coupling to the transportsystem. {ECO:0000255|HAMAP-Rule:MF_01725}.
DB04877	Voacamine is an alkaloid isolated from the bark of the &lt;i&gt;Pescheria fuchsiae folia&lt;/i&gt; tree. It is an antimalarial drug approved for use in several African countries. Voacamine is also under investigation for use in modulating multidrug-resistance in tumor cells.	Voacamine	Q3Z2L6	Shigella sonnei (strain Ss046).	3	474.44	Part of the ABC transporter complex ZnuABC involved inzinc import. Responsible for energy coupling to the transportsystem. {ECO:0000255|HAMAP-Rule:MF_01725}.
DB03615	Avibactam may increase the nephrotoxic activities of Ribostamycin.	Ribostamycin	B1W419	Streptomyces griseus subsp. griseus (strain JCM 4626 / NBRC 13350).	3	469.746	With S4 and S5 plays an important role in translationalaccuracy. {ECO:0000255|HAMAP-Rule:MF_00403}.Interacts with and stabilizes bases of the 16S rRNA thatare involved in tRNA selection in the A site and with the mRNAbackbone. Located at the interface of the 30S and 50S subunits, ittraverses the body of the 30S subunit contacting proteins on theother side and probably holding the rRNA structure t…
DB04877	Voacamine is an alkaloid isolated from the bark of the &lt;i&gt;Pescheria fuchsiae folia&lt;/i&gt; tree. It is an antimalarial drug approved for use in several African countries. Voacamine is also under investigation for use in modulating multidrug-resistance in tumor cells.	Voacamine	Q12NL5	Shewanella denitrificans (strain OS217 / ATCC BAA-1090 / DSM 15013).	3	483.478	Part of the ABC transporter complex LolCDE involved inthe translocation of mature outer membrane-directed lipoproteins,from the inner membrane to the periplasmic chaperone, LolA.Responsible for the formation of the LolA-lipoprotein complex inan ATP-dependent manner. {ECO:0000255|HAMAP-Rule:MF_01708}.
DB01150	The therapeutic efficacy of Sodium picosulfate can be decreased when used in combination with Cefprozil.	Cefprozil	Q1BZB0	Burkholderia cenocepacia (strain AU 1054).	3	479.508	Cell wall formation. {ECO:0000255|HAMAP-Rule:MF_00766}.
DB00452	Avibactam may increase the nephrotoxic activities of Framycetin.	Framycetin	Q98QD6	Mycoplasma pulmonis (strain UAB CTIP).	3	475.309	With S4 and S5 plays an important role in translationalaccuracy. {ECO:0000255|HAMAP-Rule:MF_00403}.Interacts with and stabilizes bases of the 16S rRNA thatare involved in tRNA selection in the A site and with the mRNAbackbone. Located at the interface of the 30S and 50S subunits, ittraverses the body of the 30S subunit contacting proteins on theother side and probably holding the rRNA structure t…
DB01189	Desflurane may increase the central nervous system depressant (CNS depressant) activities of Paraldehyde.	Desflurane	A0LJM4	Syntrophobacter fumaroxidans (strain DSM 10017 / MPOB).	3	486.127	NDH-1 shuttles electrons from NADH, via FMN and iron-sulfur (Fe-S) centers, to quinones in the respiratory chain. Theimmediate electron acceptor for the enzyme in this species isbelieved to be ubiquinone. Couples the redox reaction to protontranslocation (for every two electrons transferred, four hydrogenions are translocated across the cytoplasmic membrane), and thusconserves the redox energy in…
DB00199	The serum concentration of Doxofylline can be increased when it is combined with Erythromycin.	Erythromycin	Q8FDZ8	Escherichia coli O6:H1 (strain CFT073 / ATCC 700928 / UPEC).	3	477.555	Part of the ABC transporter complex HlyBD involved inhemolysin export. Transmembrane domains (TMD) form a pore in theinner membrane and the ATP-binding domain (NBD) is responsible forenergy generation (By similarity). {ECO:0000250}.
DB00759	The serum concentration of Tetracycline can be decreased when it is combined with Bismuth Subcitrate.	Tetracycline	B8D835	Buchnera aphidicola subsp. Acyrthosiphon pisum (strain Tuc7).	3	486.031	One of the primary rRNA binding proteins, it bindsdirectly to 16S rRNA central domain where it helps coordinateassembly of the platform of the 30S subunit. {ECO:0000255|HAMAP-Rule:MF_01302}.
DB01211	The therapeutic efficacy of Sodium picosulfate can be decreased when used in combination with Clarithromycin.	Clarithromycin	Q66A01	Yersinia pseudotuberculosis serotype I (strain IP32953).	3	496.849	Part of the ABC transporter complex BtuCDF involved invitamin B12 import. Responsible for energy coupling to thetransport system. {ECO:0000255|HAMAP-Rule:MF_01005}.
DB00121	The serum concentration of Biotin can be decreased when it is combined with Bismuth Subcitrate.	Biotin	Q82VS0	Nitrosomonas europaea (strain ATCC 19718 / NBRC 14298).	3	475.319	Cell wall formation. {ECO:0000255|HAMAP-Rule:MF_00047}.
DB01000	Cyclacillin may increase the anticoagulant activities of Acenocoumarol.	Cyclacillin	Q4ZM52	Pseudomonas syringae pv. syringae (strain B728a).	3	482.83	Cell wall formation. {ECO:0000255|HAMAP-Rule:MF_00766}.
DB00731	The serum concentration of Nateglinide can be increased when it is combined with Stiripentol.	Nateglinide	P75796	Escherichia coli (strain K12).	1	472.273	Part of the ABC transporter complex GsiABCD involved inglutathione import. Responsible for energy coupling to thetransport system. {ECO:0000269|PubMed:16109926}.
DB00759	The serum concentration of Tetracycline can be decreased when it is combined with Bismuth Subcitrate.	Tetracycline	Q4URF2	Xanthomonas campestris pv. campestris (strain 8004).	3	486.96	Binds 16S rRNA, required for the assembly of 30Sparticles and may also be responsible for determining theconformation of the 16S rRNA at the A site. {ECO:0000255|HAMAP-Rule:MF_00537}.
DB01236	Sevoflurane may increase the central nervous system depressant (CNS depressant) activities of Paraldehyde.	Sevoflurane	P77858	Escherichia coli (strain K12).	1	473.344
DB01211	The therapeutic efficacy of Sodium picosulfate can be decreased when used in combination with Clarithromycin.	Clarithromycin	Q4KFA2	Pseudomonas fluorescens (strain Pf-5 / ATCC BAA-477).	3	484.978	Part of the ABC transporter complex LolCDE involved inthe translocation of mature outer membrane-directed lipoproteins,from the inner membrane to the periplasmic chaperone, LolA.Responsible for the formation of the LolA-lipoprotein complex inan ATP-dependent manner. {ECO:0000255|HAMAP-Rule:MF_01708}.
DB00129	mitochondrion	Aminotran_3	Q7V4X7	Prochlorococcus marinus (strain MIT 9313).	3	486.816
DB00605	The risk or severity of adverse effects can be increased when Talniflumate is combined with Sulindac.	Sulindac	A5U6Y1	Mycobacterium tuberculosis (strain ATCC 25177 / H37Ra).	3	477.975
DB00171	An adenine nucleotide containing three phosphate groups esterified to the sugar moiety. In addition to its crucial roles in metabolism adenosine triphosphate is a neurotransmitter. [PubChem]	Adenosine triphosphate	Q981Y8	Rhizobium loti (strain MAFF303099) (Mesorhizobium loti).	3	475.927	Part of the ABC transporter complex SsuABC involved inaliphatic sulfonates import. Responsible for energy coupling tothe transport system. {ECO:0000255|HAMAP-Rule:MF_01724}.
DB00131	Adenylic acid. Adenine nucleotide containing one phosphate group esterified to the sugar moiety in the 2&amp;#39;-, 3&amp;#39;-, or 5&amp;#39;-position. [PubChem]	Adenosine monophosphate	P75524	Mycoplasma pneumoniae (strain ATCC 29342 / M129).	3	472.142
DB01382	Glycodiazine is used with diet to lower blood glucose by increasing the secretion of insulin from pancreas and increasing the sensitivity of peripheral tissues to insulin. The mechanism of action of glycodiazine in lowering blood glucose appears to be dependent on stimulating the release of insulin from functioning pancreatic beta cells, and increasing sensitivity of peripheral tissues to insulin…	Glycodiazine	Q03203	Lactococcus lactis subsp. lactis (Streptococcus lactis).	3	470.566	Probably implicated in the export process of thelantibiotic nisin.
DB01605	Pivmecillinam is a mecillinam prodrug, a pivaloyloxymethyl ester of amdinocillin that is well absorbed orally, but broken down to amdinocillin in the intestinal mucosa. It is active against gram-negative organisms and used as for amdinocillin. [PubChem]	Pivmecillinam	O24849	Acinetobacter baylyi (strain ATCC 33305 / BD413 / ADP1).	3	473.381	Cell wall formation. {ECO:0000255|HAMAP-Rule:MF_00766}.
DB00207	The therapeutic efficacy of Sodium picosulfate can be decreased when used in combination with Azithromycin.	Azithromycin	Q5FTY8	Gluconobacter oxydans (strain 621H) (Gluconobacter suboxydans).	3	482.922	This protein binds specifically to 23S rRNA; its bindingis stimulated by other ribosomal proteins, e.g. L4, L17, and L20.It is important during the early stages of 50S assembly. It makesmultiple contacts with different domains of the 23S rRNA in theassembled 50S subunit and ribosome (By similarity).{ECO:0000255|HAMAP-Rule:MF_01331}.The globular domain of the protein is located near thepolypeptide…
DB00452	Avibactam may increase the nephrotoxic activities of Framycetin.	Framycetin	Q6MER6	Protochlamydia amoebophila (strain UWE25).	3	469.224	With S4 and S5 plays an important role in translationalaccuracy. {ECO:0000255|HAMAP-Rule:MF_00403}.Interacts with and stabilizes bases of the 16S rRNA thatare involved in tRNA selection in the A site and with the mRNAbackbone. Located at the interface of the 30S and 50S subunits, ittraverses the body of the 30S subunit contacting proteins on theother side and probably holding the rRNA structure t…
DB00778	ribosome	Ribosomal_L10	Q57NA5	Salmonella choleraesuis (strain SC-B67).	3	481.32	Part of the ABC transporter complex ZnuABC involved inzinc import. Responsible for energy coupling to the transportsystem. {ECO:0000255|HAMAP-Rule:MF_01725}.
DB03615	Avibactam may increase the nephrotoxic activities of Ribostamycin.	Ribostamycin	A4WVL3	Rhodobacter sphaeroides (strain ATCC 17025 / ATH 2.4.3).	3	489.639	With S4 and S5 plays an important role in translationalaccuracy. {ECO:0000255|HAMAP-Rule:MF_00403}.Interacts with and stabilizes bases of the 16S rRNA thatare involved in tRNA selection in the A site and with the mRNAbackbone. Located at the interface of the 30S and 50S subunits, ittraverses the body of the 30S subunit contacting proteins on theother side and probably holding the rRNA structure t…
DB00672	Chlorpropamide may increase the hypoglycemic activities of Insulin degludec.	Chlorpropamide	Q669P3	Yersinia pseudotuberculosis serotype I (strain IP32953).	3	480.009	Part of the ABC transporter complex LolCDE involved inthe translocation of mature outer membrane-directed lipoproteins,from the inner membrane to the periplasmic chaperone, LolA.Responsible for the formation of the LolA-lipoprotein complex inan ATP-dependent manner. {ECO:0000255|HAMAP-Rule:MF_01708}.
DB00445	Epirubicin may increase the immunosuppressive activities of Tofacitinib.	Epirubicin	A9R154	Yersinia pestis bv. Antiqua (strain Angola).	3	470.132	Transcription regulator that activates transcription bystimulating RNA polymerase (RNAP) recycling in case of stressconditions such as supercoiled DNA or high salt concentrations.Probably acts by releasing the RNAP, when it is trapped orimmobilized on tightly supercoiled DNA. Does not activatetranscription on linear DNA. Probably not involved in DNA repair.{ECO:0000255|HAMAP-Rule:MF_01821}.
DB01067	The serum concentration of Glipizide can be decreased when it is combined with Lumacaftor.	Glipizide	Q1C2S1	Yersinia pestis bv. Antiqua (strain Antiqua).	3	479.299	Part of the ABC transporter complex TauABC involved intaurine import. Responsible for energy coupling to the transportsystem. {ECO:0000255|HAMAP-Rule:MF_01714}.
DB00143	A tripeptide with many roles in cells. It conjugates to drugs to make them more soluble for excretion, is a cofactor for some enzymes, is involved in protein disulfide bond rearrangement and reduces peroxides. [PubChem]	Glutathione	Q1RFI8	Escherichia coli (strain UTI89 / UPEC).	3	476.043	Serine hydrolase involved in the detoxification offormaldehyde. Hydrolyzes S-formylglutathione to glutathione andformate (By similarity). {ECO:0000250}.
DB01172	The therapeutic efficacy of Sodium picosulfate can be decreased when used in combination with Kanamycin.	Kanamycin	Q1CS69	Helicobacter pylori (strain HPAG1).	3	483.396	With S4 and S5 plays an important role in translationalaccuracy. {ECO:0000255|HAMAP-Rule:MF_00403}.Interacts with and stabilizes bases of the 16S rRNA thatare involved in tRNA selection in the A site and with the mRNAbackbone. Located at the interface of the 30S and 50S subunits, ittraverses the body of the 30S subunit contacting proteins on theother side and probably holding the rRNA structure t…
DB00560	The serum concentration of Warfarin can be increased when it is combined with Tigecycline.	Tigecycline	Q5P337	Aromatoleum aromaticum (strain EbN1) (Azoarcus sp. (strain EbN1)).	3	492.556	With S4 and S5 plays an important role in translationalaccuracy. {ECO:0000255|HAMAP-Rule:MF_00403}.Interacts with and stabilizes bases of the 16S rRNA thatare involved in tRNA selection in the A site and with the mRNAbackbone. Located at the interface of the 30S and 50S subunits, ittraverses the body of the 30S subunit contacting proteins on theother side and probably holding the rRNA structure t…
DB01124	Tolbutamide may increase the hypoglycemic activities of Insulin degludec.	Tolbutamide	Q1CMQ3	Yersinia pestis bv. Antiqua (strain Nepal516).	3	468.979	Part of the ABC transporter complex ThiBPQ involved inthiamine import. Responsible for energy coupling to the transportsystem. {ECO:0000255|HAMAP-Rule:MF_01723}.
DB00199	The serum concentration of Doxofylline can be increased when it is combined with Erythromycin.	Erythromycin	Q4JT52	Corynebacterium jeikeium (strain K411).	3	483.092	This protein binds specifically to 23S rRNA; its bindingis stimulated by other ribosomal proteins, e.g. L4, L17, and L20.It is important during the early stages of 50S assembly. It makesmultiple contacts with different domains of the 23S rRNA in theassembled 50S subunit and ribosome (By similarity).{ECO:0000255|HAMAP-Rule:MF_01331}.The globular domain of the protein is located near thepolypeptide…
DB01172	The therapeutic efficacy of Sodium picosulfate can be decreased when used in combination with Kanamycin.	Kanamycin	C3MAX5	Rhizobium sp. (strain NGR234).	3	487.492	With S4 and S5 plays an important role in translationalaccuracy. {ECO:0000255|HAMAP-Rule:MF_00403}.Interacts with and stabilizes bases of the 16S rRNA thatare involved in tRNA selection in the A site and with the mRNAbackbone. Located at the interface of the 30S and 50S subunits, ittraverses the body of the 30S subunit contacting proteins on theother side and probably holding the rRNA structure t…
DB00995	Auranofin is a organogold compound classified by the World Health Organization as an antirheumatic agent. Auranofin appears to induce heme oxygenase 1 (HO-1) mRNA. Heme oxygenase 1 is an inducible heme-degrading enzyme with anti-inflammatory properties.	Auranofin	P54738	Myxococcus xanthus.	2	471.543	Pkn5 and pkn6 may have reciprocal roles in growth anddevelopment. Pkn6 may be a transmembrane sensor of externalsignals for development.
DB01361	A macrolide antibiotic that is similar to erythromycin.	Troleandomycin	Q5E407	Vibrio fischeri (strain ATCC 700601 / ES114).	3	483.182
DB00560	The serum concentration of Warfarin can be increased when it is combined with Tigecycline.	Tigecycline	Q1GP94	Sphingopyxis alaskensis (strain DSM 13593 / LMG 18877 / RB2256)(Sphingomonas alaskensis).	3	514.541	With S4 and S5 plays an important role in translationalaccuracy. {ECO:0000255|HAMAP-Rule:MF_00403}.Interacts with and stabilizes bases of the 16S rRNA thatare involved in tRNA selection in the A site and with the mRNAbackbone. Located at the interface of the 30S and 50S subunits, ittraverses the body of the 30S subunit contacting proteins on theother side and probably holding the rRNA structure t…
DB00452	Avibactam may increase the nephrotoxic activities of Framycetin.	Framycetin	Q1GP94	Sphingopyxis alaskensis (strain DSM 13593 / LMG 18877 / RB2256)(Sphingomonas alaskensis).	3	514.541	With S4 and S5 plays an important role in translationalaccuracy. {ECO:0000255|HAMAP-Rule:MF_00403}.Interacts with and stabilizes bases of the 16S rRNA thatare involved in tRNA selection in the A site and with the mRNAbackbone. Located at the interface of the 30S and 50S subunits, ittraverses the body of the 30S subunit contacting proteins on theother side and probably holding the rRNA structure t…
DB01138	Sulfinpyrazone may increase the anticoagulant activities of Dabigatran etexilate.	Sulfinpyrazone	Q44538	Azotobacter vinelandii.	3	483.723	Part of the ABC transporter complex ModABC involved inmolybdenum import. Responsible for energy coupling to thetransport system. {ECO:0000255|HAMAP-Rule:MF_01705}.
DB00731	The serum concentration of Nateglinide can be increased when it is combined with Stiripentol.	Nateglinide	O54187	Streptomyces coelicolor (strain ATCC BAA-471 / A3(2) / M145).	3	485.763	Probably part of an ABC transporter complex. Responsiblefor energy coupling to the transport system (By similarity).{ECO:0000250}.
DB00173	The serum concentration of the active metabolites of Irinotecan can be increased when Irinotecan is used in combination with Adenine.	Adenine	Q0T7B5	Shigella flexneri serotype 5b (strain 8401).	3	472.692	Catalyzes a salvage reaction resulting in the formationof AMP, that is energically less costly than de novo synthesis.{ECO:0000255|HAMAP-Rule:MF_00004}.
DB00171	An adenine nucleotide containing three phosphate groups esterified to the sugar moiety. In addition to its crucial roles in metabolism adenosine triphosphate is a neurotransmitter. [PubChem]	Adenosine triphosphate	Q8ZGX6	Yersinia pestis.	3	475.676	Part of the ABC transporter complex ModABC involved inmolybdenum import. Responsible for energy coupling to thetransport system. {ECO:0000255|HAMAP-Rule:MF_01705}.
DB01189	Desflurane may increase the central nervous system depressant (CNS depressant) activities of Paraldehyde.	Desflurane	B4SJR8	Stenotrophomonas maltophilia (strain R551-3).	3	475.245	Produces ATP from ADP in the presence of a protongradient across the membrane. {ECO:0000255|HAMAP-Rule:MF_00530}.
DB01603	One of the penicillins which is resistant to penicillinase but susceptible to a penicillin-binding protein. It is inactivated by gastric acid so administered by injection. [PubChem]	Meticillin	Q2SZD0	Burkholderia thailandensis (strain E264 / ATCC 700388 / DSM 13276 /CIP 106301).	3	476.62	Cell wall formation. {ECO:0000255|HAMAP-Rule:MF_00766}.
DB01211	The therapeutic efficacy of Sodium picosulfate can be decreased when used in combination with Clarithromycin.	Clarithromycin	Q928L8	Listeria innocua serovar 6a (strain CLIP 11262).	3	494.773	Part of the ABC transporter complex MetNIQ involved inmethionine import. Responsible for energy coupling to thetransport system. {ECO:0000255|HAMAP-Rule:MF_01719}.
DB01124	Tolbutamide may increase the hypoglycemic activities of Insulin degludec.	Tolbutamide	Q8XXB6	Ralstonia solanacearum (strain GMI1000) (Pseudomonas solanacearum).	3	473.168	Involved in lipid A export and possibly also inglycerophospholipid export and for biogenesis of the outermembrane. Transmembrane domains (TMD) form a pore in the innermembrane and the ATP-binding domain (NBD) is responsible forenergy generation. {ECO:0000255|HAMAP-Rule:MF_01703}.
DB01599	A drug used to lower LDL and HDL cholesterol yet has little effect on serum-triglyceride or VLDL cholesterol. (From Martindale, The Extra Pharmacopoeia, 30th ed, p993).	Probucol	Q5PH81	Salmonella paratyphi A (strain ATCC 9150 / SARB42).	3	489.758	Part of the ABC transporter complex BtuCDF involved invitamin B12 import. Responsible for energy coupling to thetransport system. {ECO:0000255|HAMAP-Rule:MF_01005}.
DB01087	The risk or severity of adverse effects can be increased when Primaquine is combined with Sodium Nitrite.	Primaquine	P0A756	Escherichia coli (strain K12).	3	485.415	Regulatory subunit of a potassium efflux system thatconfers protection against electrophiles. Required for fullactivity of KefB. {ECO:0000255|HAMAP-Rule:MF_01415,ECO:0000269|PubMed:11053405}.
DB01124	Tolbutamide may increase the hypoglycemic activities of Insulin degludec.	Tolbutamide	P57552	Buchnera aphidicola subsp. Acyrthosiphon pisum (strain APS)(Acyrthosiphon pisum symbiotic bacterium).	3	470.724
DB01016	Glyburide may increase the hypoglycemic activities of Insulin degludec.	Glyburide	Q933E0	Bibersteinia trehalosi (Pasteurella trehalosi).	3	482.17	Part of the ABC transporter complex LktBD involved inleukotoxin export. Transmembrane domains (TMD) form a pore in theinner membrane and the ATP-binding domain (NBD) is responsible forenergy generation (Probable). {ECO:0000305}.
DB01599	A drug used to lower LDL and HDL cholesterol yet has little effect on serum-triglyceride or VLDL cholesterol. (From Martindale, The Extra Pharmacopoeia, 30th ed, p993).	Probucol	Q1C0Q8	Yersinia pestis bv. Antiqua (strain Antiqua).	3	484.921	Part of the ABC transporter complex HmuTUV involved inhemin import. Responsible for energy coupling to the transportsystem. {ECO:0000255|HAMAP-Rule:MF_01718}.
DB01050	The risk or severity of adverse effects can be increased when Talniflumate is combined with Ibuprofen.	Ibuprofen	Q83KR7	Shigella flexneri.	3	472.12	Part of the ABC transporter complex ZnuABC involved inzinc import. Responsible for energy coupling to the transportsystem. {ECO:0000255|HAMAP-Rule:MF_01725}.
DB01382	Glycodiazine is used with diet to lower blood glucose by increasing the secretion of insulin from pancreas and increasing the sensitivity of peripheral tissues to insulin. The mechanism of action of glycodiazine in lowering blood glucose appears to be dependent on stimulating the release of insulin from functioning pancreatic beta cells, and increasing sensitivity of peripheral tissues to insulin…	Glycodiazine	Q4QJQ0	Haemophilus influenzae (strain 86-028NP).	3	473.403	Part of the ABC transporter complex ModABC involved inmolybdenum import. Responsible for energy coupling to thetransport system. {ECO:0000255|HAMAP-Rule:MF_01705}.
DB00642	The serum concentration of Pemetrexed can be increased when it is combined with Floctafenine.	Pemetrexed	Q8Z1X0	Salmonella typhi.	3	472.487	Modifies the free amino group of the aminoacyl moiety ofmethionyl-tRNA(fMet). The formyl group appears to play a dual rolein the initiator identity of N-formylmethionyl-tRNA by: (I)promoting its recognition by IF2 and (II) impairing its binding toEFTu-GTP (By similarity). {ECO:0000250}.
DB01124	Tolbutamide may increase the hypoglycemic activities of Insulin degludec.	Tolbutamide	B1XG16	Escherichia coli (strain K12 / DH10B).	3	482	Part of the ABC transporter complex BtuCDF involved invitamin B12 import. Responsible for energy coupling to thetransport system. {ECO:0000255|HAMAP-Rule:MF_01005}.
DB00560	The serum concentration of Warfarin can be increased when it is combined with Tigecycline.	Tigecycline	Q2RFP2	Moorella thermoacetica (strain ATCC 39073).	3	473.732	With S4 and S5 plays an important role in translationalaccuracy. {ECO:0000255|HAMAP-Rule:MF_00403}.Interacts with and stabilizes bases of the 16S rRNA thatare involved in tRNA selection in the A site and with the mRNAbackbone. Located at the interface of the 30S and 50S subunits, ittraverses the body of the 30S subunit contacting proteins on theother side and probably holding the rRNA structure t…
DB00135	A non-essential amino acid. In animals it is synthesized from phenylalanine. It is also the precursor of epinephrine; thyroid hormones; and melanin. [PubChem]	L-Tyrosine	Q5ZW88	Legionella pneumophila subsp. pneumophila (strain Philadelphia 1 /ATCC 33152 / DSM 7513).	3	476.394
DB00780	Phenelzine may increase the hypoglycemic activities of Insulin degludec.	Phenelzine	B4SX42	Salmonella newport (strain SL254).	3	481.221
DB01190	The therapeutic efficacy of Sodium picosulfate can be decreased when used in combination with Clindamycin.	Clindamycin	A1WCN1	Acidovorax sp. (strain JS42).	3	471.928	Forms part of the ribosomal stalk, playing a centralrole in the interaction of the ribosome with GTP-bound translationfactors. {ECO:0000255|HAMAP-Rule:MF_00362}.
DB00618	The serum concentration of Demeclocycline can be decreased when it is combined with Bismuth Subcitrate.	Demeclocycline	B8HXV1	Cyanothece sp. (strain PCC 7425 / ATCC 29141).	3	473.261	One of the primary rRNA binding proteins, it bindsdirectly to 16S rRNA where it nucleates assembly of the body ofthe 30S subunit. {ECO:0000255|HAMAP-Rule:MF_01306}.With S5 and S12 plays an important role in translationalaccuracy. {ECO:0000255|HAMAP-Rule:MF_01306}.
DB00798	The therapeutic efficacy of Sodium picosulfate can be decreased when used in combination with Gentamicin.	Gentamicin	B8D854	Buchnera aphidicola subsp. Acyrthosiphon pisum (strain Tuc7).	3	472.089	With S4 and S5 plays an important role in translationalaccuracy. {ECO:0000255|HAMAP-Rule:MF_00403}.Interacts with and stabilizes bases of the 16S rRNA thatare involved in tRNA selection in the A site and with the mRNAbackbone. Located at the interface of the 30S and 50S subunits, ittraverses the body of the 30S subunit contacting proteins on theother side and probably holding the rRNA structure t…
DB01138	Sulfinpyrazone may increase the anticoagulant activities of Dabigatran etexilate.	Sulfinpyrazone	Q4QJQ0	Haemophilus influenzae (strain 86-028NP).	3	473.403	Part of the ABC transporter complex ModABC involved inmolybdenum import. Responsible for energy coupling to thetransport system. {ECO:0000255|HAMAP-Rule:MF_01705}.
DB00170	The risk or severity of adverse effects can be increased when Menadione is combined with Fibrinogen Concentrate (Human).	Menadione	Q0T407	Shigella flexneri serotype 5b (strain 8401).	3	470.4	Catalyzes the reductive cleavage of azo bond in aromaticazo compounds to the corresponding amines. Requires NADH, but notNADPH, as an electron donor for its activity. {ECO:0000255|HAMAP-Rule:MF_01216}.
DB01172	The therapeutic efficacy of Sodium picosulfate can be decreased when used in combination with Kanamycin.	Kanamycin	Q0I0B0	Shewanella sp. (strain MR-7).	3	479.618	With S4 and S5 plays an important role in translationalaccuracy. {ECO:0000255|HAMAP-Rule:MF_00403}.Interacts with and stabilizes bases of the 16S rRNA thatare involved in tRNA selection in the A site and with the mRNAbackbone. Located at the interface of the 30S and 50S subunits, ittraverses the body of the 30S subunit contacting proteins on theother side and probably holding the rRNA structure t…
DB00170	The risk or severity of adverse effects can be increased when Menadione is combined with Fibrinogen Concentrate (Human).	Menadione	Q8YV76	Nostoc sp. (strain PCC 7120 / UTEX 2576).	3	471.019	Catalyzes the reductive cleavage of azo bond in aromaticazo compounds to the corresponding amines. Requires NADH, but notNADPH, as an electron donor for its activity. {ECO:0000255|HAMAP-Rule:MF_01216}.
DB04877	Voacamine is an alkaloid isolated from the bark of the &lt;i&gt;Pescheria fuchsiae folia&lt;/i&gt; tree. It is an antimalarial drug approved for use in several African countries. Voacamine is also under investigation for use in modulating multidrug-resistance in tumor cells.	Voacamine	Q9RRL9	Deinococcus radiodurans (strain ATCC 13939 / DSM 20539 / JCM 16871 /LMG 4051 / NBRC 15346 / NCIMB 9279 / R1 / VKM B-1422).	3	474.662	Probably part of an ABC transporter complex. Responsiblefor energy coupling to the transport system (By similarity).{ECO:0000250}.
DB04868	The serum concentration of Sonidegib can be increased when it is combined with Nilotinib.	Nilotinib	P54735	Synechocystis sp. (strain PCC 6803 / Kazusa).	1	471.171
DB01065	Melatonin may decrease the antihypertensive activities of Clevidipine.	Melatonin	Q7N555	Photorhabdus luminescens subsp. laumondii (strain DSM 15139 / CIP105565 / TT01).	3	489.088	Catalyzes the conversion of 5-methoxyuridine (mo5U) touridine-5-oxyacetic acid (cmo5U) at position 34 in tRNA. May alsoparticipate in the methylation of uridine-5-oxyacetic acid (cmo5U)to uridine-5-oxyacetic acid methyl ester (mcmo5U).{ECO:0000255|HAMAP-Rule:MF_01589}.
DB01050	The risk or severity of adverse effects can be increased when Talniflumate is combined with Ibuprofen.	Ibuprofen	Q8DAV2	Vibrio vulnificus (strain CMCP6).	3	474.969	Involved in lipid A export and possibly also inglycerophospholipid export and for biogenesis of the outermembrane. Transmembrane domains (TMD) form a pore in the innermembrane and the ATP-binding domain (NBD) is responsible forenergy generation. {ECO:0000255|HAMAP-Rule:MF_01703}.
DB03615	Avibactam may increase the nephrotoxic activities of Ribostamycin.	Ribostamycin	A6X0B3	Ochrobactrum anthropi (strain ATCC 49188 / DSM 6882 / NCTC 12168).	3	489.861	With S4 and S5 plays an important role in translationalaccuracy. {ECO:0000255|HAMAP-Rule:MF_00403}.Interacts with and stabilizes bases of the 16S rRNA thatare involved in tRNA selection in the A site and with the mRNAbackbone. Located at the interface of the 30S and 50S subunits, ittraverses the body of the 30S subunit contacting proteins on theother side and probably holding the rRNA structure t…
DB01211	The therapeutic efficacy of Sodium picosulfate can be decreased when used in combination with Clarithromycin.	Clarithromycin	P45032	Haemophilus influenzae (strain ATCC 51907 / DSM 11121 / KW20 / Rd).	3	482.128	Part of the ABC transporter complex CcmAB involved inthe biogenesis of c-type cytochromes; once thought to export heme,this seems not to be the case, but its exact role is uncertain.Responsible for energy coupling to the transport system.{ECO:0000255|HAMAP-Rule:MF_01707}.
DB00798	The therapeutic efficacy of Sodium picosulfate can be decreased when used in combination with Gentamicin.	Gentamicin	Q7V503	Prochlorococcus marinus (strain MIT 9313).	3	469.71	With S4 and S5 plays an important role in translationalaccuracy. {ECO:0000255|HAMAP-Rule:MF_00403}.Interacts with and stabilizes bases of the 16S rRNA thatare involved in tRNA selection in the A site and with the mRNAbackbone. Located at the interface of the 30S and 50S subunits, ittraverses the body of the 30S subunit contacting proteins on theother side and probably holding the rRNA structure t…
DB00914	A biguanide hypoglycemic agent with actions and uses similar to those of metformin. Although it is generally considered to be associated with an unacceptably high incidence of lactic acidosis, often fatal, it is still available in some countries. (From Martindale, The Extra Pharmacopoeia, 30th ed, p290)	Phenformin	P9WI73	Mycobacterium tuberculosis (strain ATCC 25618 / H37Rv).	1	468.885	Phosphorylates GarA. May play a role in metabolicregulation via control of the phosphorylation status of GarA.Plays a crucial role in the survival of mycobacteria within hostmacrophages, by blocking the intracellular degradation ofmycobacteria in lysosomes. Required for intrinsic antibioticresistance. {ECO:0000269|PubMed:17616581,ECO:0000269|PubMed:19019160, ECO:0000269|PubMed:19528288,ECO:000026…
DB02659	Aluminum hydroxide can cause a decrease in the absorption of Cholic Acid resulting in a reduced serum concentration and potentially a decrease in efficacy.	Cholic Acid	Q8P3H6	Xanthomonas campestris pv. campestris (strain ATCC 33913 / DSM 3586 /NCPPB 528 / LMG 568 / P 25).	3	473.675	Catalyzes the ferrous insertion into protoporphyrin IX.{ECO:0000255|HAMAP-Rule:MF_00323}.
DB01627	The serum concentration of Doxofylline can be increased when it is combined with Lincomycin.	Lincomycin	Q6FZL7	Bartonella quintana (strain Toulouse) (Rochalimaea quintana).	3	488.088	Forms part of the ribosomal stalk, playing a centralrole in the interaction of the ribosome with GTP-bound translationfactors. {ECO:0000255|HAMAP-Rule:MF_00362}.
DB00222	Glimepiride may increase the hypoglycemic activities of Insulin degludec.	Glimepiride	P08716	Escherichia coli.	1	474.851	Part of the ABC transporter complex HlyBD involved inhemolysin export. Transmembrane domains (TMD) form a pore in theinner membrane and the ATP-binding domain (NBD) is responsible forenergy generation.
DB00731	The serum concentration of Nateglinide can be increased when it is combined with Stiripentol.	Nateglinide	Q7NTU0	Chromobacterium violaceum (strain ATCC 12472 / DSM 30191 / JCM 1249 /NBRC 12614 / NCIMB 9131 / NCTC 9757).	3	478.624	Part of the ABC transporter complex LolCDE involved inthe translocation of mature outer membrane-directed lipoproteins,from the inner membrane to the periplasmic chaperone, LolA.Responsible for the formation of the LolA-lipoprotein complex inan ATP-dependent manner. {ECO:0000255|HAMAP-Rule:MF_01708}.
DB01599	A drug used to lower LDL and HDL cholesterol yet has little effect on serum-triglyceride or VLDL cholesterol. (From Martindale, The Extra Pharmacopoeia, 30th ed, p993).	Probucol	Q12M46	Shewanella denitrificans (strain OS217 / ATCC BAA-1090 / DSM 15013).	3	474.027	Involved in lipid A export and possibly also inglycerophospholipid export and for biogenesis of the outermembrane. Transmembrane domains (TMD) form a pore in the innermembrane and the ATP-binding domain (NBD) is responsible forenergy generation. {ECO:0000255|HAMAP-Rule:MF_01703}.
DB00199	The serum concentration of Doxofylline can be increased when it is combined with Erythromycin.	Erythromycin	Q6D654	Pectobacterium atrosepticum (strain SCRI 1043 / ATCC BAA-672) (Erwiniacarotovora subsp. atroseptica).	3	480.365	Part of the ABC transporter complex BtuCDF involved invitamin B12 import. Responsible for energy coupling to thetransport system. {ECO:0000255|HAMAP-Rule:MF_01005}.
DB00336	A topical anti-infective agent effective against gram-negative and gram-positive bacteria. It is used for superficial wounds, burns, ulcers, and skin infections. Nitrofurazone has also been administered orally in the treatment of trypanosomiasis. [PubChem]	Nitrofural	O05031	Haemophilus influenzae (strain ATCC 51907 / DSM 11121 / KW20 / Rd).	5	474.708	Truncated acetolactase synthase; no longer catalyticallyactive.
DB01120	Gliclazide may increase the hypoglycemic activities of Insulin degludec.	Gliclazide	P0A9X3	Escherichia coli O157:H7.	3	474.44	Part of the ABC transporter complex ZnuABC involved inzinc import. Responsible for energy coupling to the transportsystem. {ECO:0000255|HAMAP-Rule:MF_01725}.
DB01017	Minocycline may increase the central nervous system depressant (CNS depressant) activities of Dexchlorpheniramine maleate.	Minocycline	A1W187	Campylobacter jejuni subsp. jejuni serotype O:23/36 (strain 81-176).	3	469.781
DB00229	Cefotiam may increase the anticoagulant activities of Acenocoumarol.	Cefotiam	Q8DR59	Streptococcus pneumoniae (strain ATCC BAA-255 / R6).	1	474.4	Cell wall formation.
DB00173	The serum concentration of the active metabolites of Irinotecan can be increased when Irinotecan is used in combination with Adenine.	Adenine	Q2W2A5	Magnetospirillum magneticum (strain AMB-1 / ATCC 700264).	3	471.844	The RuvA-RuvB complex in the presence of ATP renaturescruciform structure in supercoiled DNA with palindromic sequence,indicating that it may promote strand exchange reactions inhomologous recombination. RuvAB is a helicase that mediates theHolliday junction migration by localized denaturation andreannealing. {ECO:0000255|HAMAP-Rule:MF_00016}.
DB01251	Gliquidone may increase the hypoglycemic activities of Insulin degludec.	Gliquidone	Q0I4C5	Haemophilus somnus (strain 129Pt) (Histophilus somni).	3	480.501	Involved in lipid A export and possibly also inglycerophospholipid export and for biogenesis of the outermembrane. Transmembrane domains (TMD) form a pore in the innermembrane and the ATP-binding domain (NBD) is responsible forenergy generation. {ECO:0000255|HAMAP-Rule:MF_01703}.
DB00128	One of the non-essential amino acids commonly occurring in the L-form. It is found in animals and plants, especially in sugar cane and sugar beets. It may be a neurotransmitter. [PubChem]	L-Aspartic Acid	O87319	Nostoc punctiforme (strain ATCC 29133 / PCC 73102).	3	505.462	Reversibly catalyzes the transfer of the carbamoyl groupfrom carbamoyl phosphate (CP) to the N(epsilon) atom of ornithine(ORN) to produce L-citrulline. {ECO:0000250}.
DB00607	The serum concentration of Rolapitant can be decreased when it is combined with Nafcillin.	Nafcillin	Q2K330	Rhizobium etli (strain CFN 42 / ATCC 51251).	3	471.409	Cell wall formation. {ECO:0000255|HAMAP-Rule:MF_00766}.
DB00199	The serum concentration of Doxofylline can be increased when it is combined with Erythromycin.	Erythromycin	B6JNF2	Helicobacter pylori (strain P12).	3	493.488	This protein binds specifically to 23S rRNA; its bindingis stimulated by other ribosomal proteins, e.g. L4, L17, and L20.It is important during the early stages of 50S assembly. It makesmultiple contacts with different domains of the 23S rRNA in theassembled 50S subunit and ribosome (By similarity).{ECO:0000255|HAMAP-Rule:MF_01331}.The globular domain of the protein is located near thepolypeptide…
DB01599	A drug used to lower LDL and HDL cholesterol yet has little effect on serum-triglyceride or VLDL cholesterol. (From Martindale, The Extra Pharmacopoeia, 30th ed, p993).	Probucol	Q0I4C5	Haemophilus somnus (strain 129Pt) (Histophilus somni).	3	480.501	Involved in lipid A export and possibly also inglycerophospholipid export and for biogenesis of the outermembrane. Transmembrane domains (TMD) form a pore in the innermembrane and the ATP-binding domain (NBD) is responsible forenergy generation. {ECO:0000255|HAMAP-Rule:MF_01703}.
DB01382	Glycodiazine is used with diet to lower blood glucose by increasing the secretion of insulin from pancreas and increasing the sensitivity of peripheral tissues to insulin. The mechanism of action of glycodiazine in lowering blood glucose appears to be dependent on stimulating the release of insulin from functioning pancreatic beta cells, and increasing sensitivity of peripheral tissues to insulin…	Glycodiazine	Q9HUG8	Pseudomonas aeruginosa (strain ATCC 15692 / PAO1 / 1C / PRS 101 / LMG12228).	3	471.151	Involved in lipid A export and possibly also inglycerophospholipid export and for biogenesis of the outermembrane. Transmembrane domains (TMD) form a pore in the innermembrane and the ATP-binding domain (NBD) is responsible forenergy generation. {ECO:0000255|HAMAP-Rule:MF_01703}.
DB01065	Melatonin may decrease the antihypertensive activities of Clevidipine.	Melatonin	Q471X2	Cupriavidus pinatubonensis (strain JMP 134 / LMG 1197) (Ralstoniaeutropha (strain JMP 134)).	3	501.663	Catalyzes the reductive cleavage of azo bond in aromaticazo compounds to the corresponding amines. Requires NADH, but notNADPH, as an electron donor for its activity. {ECO:0000255|HAMAP-Rule:MF_01216}.
DB01067	The serum concentration of Glipizide can be decreased when it is combined with Lumacaftor.	Glipizide	Q9CP06	Pasteurella multocida (strain Pm70).	3	468.762	Part of the ABC transporter complex PotABCD involved inspermidine/putrescine import. Responsible for energy coupling tothe transport system. {ECO:0000255|HAMAP-Rule:MF_01726}.
DB00548	Azelaic acid is a saturated dicarboxylic acid found naturally in wheat, rye, and barley. It is a natural substance that is produced by Malassezia furfur (also known as Pityrosporum ovale), a yeast that lives on normal skin. It is effective against a number of skin conditions, such as mild to moderate acne, when applied topically in a cream formulation of 20%. It works in part by stopping the grow…	Azelaic Acid	P9WNU2	Mycobacterium tuberculosis (strain CDC 1551 / Oshkosh).	3	468.937	5'-3' exonuclease acting preferentially on double-stranded DNA. {ECO:0000250}.
DB01120	Gliclazide may increase the hypoglycemic activities of Insulin degludec.	Gliclazide	Q2P3E7	Xanthomonas oryzae pv. oryzae (strain MAFF 311018).	3	470.231	Involved in lipid A export and possibly also inglycerophospholipid export and for biogenesis of the outermembrane. Transmembrane domains (TMD) form a pore in the innermembrane and the ATP-binding domain (NBD) is responsible forenergy generation. {ECO:0000255|HAMAP-Rule:MF_01703}.
DB01333	Cefradine may increase the anticoagulant activities of Acenocoumarol.	Cefradine	Q98FG8	Rhizobium loti (strain MAFF303099) (Mesorhizobium loti).	3	468.923	Cell wall formation. {ECO:0000255|HAMAP-Rule:MF_00766}.
DB08820	The serum concentration of Sonidegib can be increased when it is combined with Ivacaftor.	Ivacaftor	Q5YTW4	Nocardia farcinica (strain IFM 10152).	3	471.921	Part of the ABC transporter complex PhnCDE involved inphosphonates import. Responsible for energy coupling to thetransport system. {ECO:0000255|HAMAP-Rule:MF_01713}.
DB00994	The therapeutic efficacy of Sodium picosulfate can be decreased when used in combination with Neomycin.	Neomycin	P75546	Mycoplasma pneumoniae (strain ATCC 29342 / M129).	3	485.362	With S4 and S5 plays an important role in translationalaccuracy. {ECO:0000255|HAMAP-Rule:MF_00403}.Interacts with and stabilizes bases of the 16S rRNA thatare involved in tRNA selection in the A site and with the mRNAbackbone. Located at the interface of the 30S and 50S subunits, ittraverses the body of the 30S subunit contacting proteins on theother side and probably holding the rRNA structure t…
DB00919	Avibactam may increase the nephrotoxic activities of Spectinomycin.	Spectinomycin	A8GV15	Rickettsia bellii (strain OSU 85-389).	3	474.828	With S4 and S5 plays an important role in translationalaccuracy. {ECO:0000255|HAMAP-Rule:MF_00403}.Interacts with and stabilizes bases of the 16S rRNA thatare involved in tRNA selection in the A site and with the mRNAbackbone. Located at the interface of the 30S and 50S subunits, ittraverses the body of the 30S subunit contacting proteins on theother side and probably holding the rRNA structure t…
DB00759	The serum concentration of Tetracycline can be decreased when it is combined with Bismuth Subcitrate.	Tetracycline	Q6A6L4	Propionibacterium acnes (strain KPA171202 / DSM 16379).	3	486.955	One of the primary rRNA binding proteins, it bindsdirectly to 16S rRNA where it nucleates assembly of the headdomain of the 30S subunit. Is located at the subunit interfaceclose to the decoding center, probably blocks exit of the E-sitetRNA. {ECO:0000255|HAMAP-Rule:MF_00480}.
DB06696	Avibactam may increase the nephrotoxic activities of Arbekacin.	Arbekacin	Q9F0R4	Streptococcus gordonii (strain Challis / ATCC 35105 / CH1 / DL1 /V288).	3	469.176	With S4 and S5 plays an important role in translationalaccuracy. {ECO:0000255|HAMAP-Rule:MF_00403}.Interacts with and stabilizes bases of the 16S rRNA thatare involved in tRNA selection in the A site and with the mRNAbackbone. Located at the interface of the 30S and 50S subunits, ittraverses the body of the 30S subunit contacting proteins on theother side and probably holding the rRNA structure t…
DB00467	A broad-spectrum 6-fluoronaphthyridinone antibacterial agent (fluoroquinolones) structurally related to nalidixic acid. [PubChem]	Enoxacin	P73077	Synechocystis sp. (strain PCC 6803 / Kazusa).	3	472.837	Topoisomerase IV is essential for chromosomesegregation. It relaxes supercoiled DNA. Performs the decatenationevents required during the replication of a circular DNA molecule(By similarity). {ECO:0000250}.
DB01172	The therapeutic efficacy of Sodium picosulfate can be decreased when used in combination with Kanamycin.	Kanamycin	B2SQQ3	Xanthomonas oryzae pv. oryzae (strain PXO99A).	3	489.675	With S4 and S5 plays an important role in translationalaccuracy. {ECO:0000255|HAMAP-Rule:MF_00403}.Interacts with and stabilizes bases of the 16S rRNA thatare involved in tRNA selection in the A site and with the mRNAbackbone. Located at the interface of the 30S and 50S subunits, ittraverses the body of the 30S subunit contacting proteins on theother side and probably holding the rRNA structure t…
DB00887	Molsidomine may increase the hypotensive activities of Bumetanide.	Bumetanide	Q8FJB1	Escherichia coli O6:H1 (strain CFT073 / ATCC 700928 / UPEC).	3	471.556	Involved in lipid A export and possibly also inglycerophospholipid export and for biogenesis of the outermembrane. Transmembrane domains (TMD) form a pore in the innermembrane and the ATP-binding domain (NBD) is responsible forenergy generation. {ECO:0000255|HAMAP-Rule:MF_01703}.
DB00845	oxidoreductase activity	HI0933_like	Q60AI1	Methylococcus capsulatus (strain ATCC 33009 / NCIMB 11132 / Bath).	3	473.305	Part of the ABC transporter complex PotABCD involved inspermidine/putrescine import. Responsible for energy coupling tothe transport system. {ECO:0000255|HAMAP-Rule:MF_01726}.
DB04877	Voacamine is an alkaloid isolated from the bark of the &lt;i&gt;Pescheria fuchsiae folia&lt;/i&gt; tree. It is an antimalarial drug approved for use in several African countries. Voacamine is also under investigation for use in modulating multidrug-resistance in tumor cells.	Voacamine	Q3M4H6	Anabaena variabilis (strain ATCC 29413 / PCC 7937).	3	474.75	Part of the ABC transporter complex PstSACB involved inphosphate import. Responsible for energy coupling to the transportsystem. {ECO:0000255|HAMAP-Rule:MF_01702}.
DB00171	An adenine nucleotide containing three phosphate groups esterified to the sugar moiety. In addition to its crucial roles in metabolism adenosine triphosphate is a neurotransmitter. [PubChem]	Adenosine triphosphate	Q2YXZ0	Staphylococcus aureus (strain bovine RF122 / ET3-1).	3	478.711	Part of a transport system that may be involved inoligopeptide uptake. Probably responsible for energy coupling tothe transport system. Important for S.aureus growth and survivalduring the infection process (By similarity). {ECO:0000250}.
DB00155	Citrulline is an amino acid. It is made from ornithine and carbamoyl phosphate in one of the central reactions in the urea cycle. It is also produced from arginine as a by-product of the reaction catalyzed by NOS family. Its name is derived from citrullus, the Latin word for watermelon, from which it was first isolated.	L-Citrulline	A1U761	Marinobacter hydrocarbonoclasticus (strain ATCC 700491 / DSM 11845 /VT8).	3	479.4
DB00912	Repaglinide may increase the hypoglycemic activities of Insulin degludec.	Repaglinide	Q83LP0	Shigella flexneri.	3	472.695	Involved in lipid A export and possibly also inglycerophospholipid export and for biogenesis of the outermembrane. Transmembrane domains (TMD) form a pore in the innermembrane and the ATP-binding domain (NBD) is responsible forenergy generation. {ECO:0000255|HAMAP-Rule:MF_01703}.
DB04877	Voacamine is an alkaloid isolated from the bark of the &lt;i&gt;Pescheria fuchsiae folia&lt;/i&gt; tree. It is an antimalarial drug approved for use in several African countries. Voacamine is also under investigation for use in modulating multidrug-resistance in tumor cells.	Voacamine	Q8ZGU5	Yersinia pestis.	3	477.448	Part of the ABC transporter complex PhnCDE involved inphosphonates import. Responsible for energy coupling to thetransport system. {ECO:0000255|HAMAP-Rule:MF_01713}.
DB01369	Quinupristin/dalfopristin is a combination of two antibiotics used to treat infections by staphylococci and by vancomycin-resistant Enterococcus faecium. Dalfopristin inhibits the early phase of protein synthesis in the bacterial ribosome and quinupristin inhibits the late phase of protein synthesis. The combination of the two components acts synergistically and is more effective in vitro than ea…	Quinupristin	B8ELF8	Methylocella silvestris (strain BL2 / DSM 15510 / NCIMB 13906).	3	506.15	This protein binds specifically to 23S rRNA; its bindingis stimulated by other ribosomal proteins, e.g. L4, L17, and L20.It is important during the early stages of 50S assembly. It makesmultiple contacts with different domains of the 23S rRNA in theassembled 50S subunit and ribosome (By similarity).{ECO:0000255|HAMAP-Rule:MF_01331}.The globular domain of the protein is located near thepolypeptide…
DB00887	Molsidomine may increase the hypotensive activities of Bumetanide.	Bumetanide	Q6D0F3	Pectobacterium atrosepticum (strain SCRI 1043 / ATCC BAA-672) (Erwiniacarotovora subsp. atroseptica).	3	472.732	Part of the ABC transporter complex ThiBPQ involved inthiamine import. Responsible for energy coupling to the transportsystem. {ECO:0000255|HAMAP-Rule:MF_01723}.
DB01599	A drug used to lower LDL and HDL cholesterol yet has little effect on serum-triglyceride or VLDL cholesterol. (From Martindale, The Extra Pharmacopoeia, 30th ed, p993).	Probucol	Q9HUG8	Pseudomonas aeruginosa (strain ATCC 15692 / PAO1 / 1C / PRS 101 / LMG12228).	3	471.151	Involved in lipid A export and possibly also inglycerophospholipid export and for biogenesis of the outermembrane. Transmembrane domains (TMD) form a pore in the innermembrane and the ATP-binding domain (NBD) is responsible forenergy generation. {ECO:0000255|HAMAP-Rule:MF_01703}.
DB04941	Crofelemer, previously known as the investigational drug SP-303, is a novel proanthocyanidin purified from the bark latex of the Amazonian Croton tree &lt;i&gt;Croton lechleri&lt;/i&gt;. It is marketed under the brand name Fulyzaq and indicated for the symptomatic treatment of non-infectious diarrhea in adult patients with HIV/AIDS who are taking antiretroviral therapy.	Crofelemer	Q66A01	Yersinia pseudotuberculosis serotype I (strain IP32953).	3	496.849	Part of the ABC transporter complex BtuCDF involved invitamin B12 import. Responsible for energy coupling to thetransport system. {ECO:0000255|HAMAP-Rule:MF_01005}.
DB06696	Avibactam may increase the nephrotoxic activities of Arbekacin.	Arbekacin	C4XLW8	Desulfovibrio magneticus (strain ATCC 700980 / DSM 13731 / RS-1).	3	472.41	With S4 and S5 plays an important role in translationalaccuracy. {ECO:0000255|HAMAP-Rule:MF_00403}.Interacts with and stabilizes bases of the 16S rRNA thatare involved in tRNA selection in the A site and with the mRNAbackbone. Located at the interface of the 30S and 50S subunits, ittraverses the body of the 30S subunit contacting proteins on theother side and probably holding the rRNA structure t…
DB00887	Molsidomine may increase the hypotensive activities of Bumetanide.	Bumetanide	Q8YQ88	Nostoc sp. (strain PCC 7120 / UTEX 2576).	3	496.212	Probably part of an ABC transporter complex. Responsiblefor energy coupling to the transport system (By similarity).{ECO:0000250}.
DB00207	The therapeutic efficacy of Sodium picosulfate can be decreased when used in combination with Azithromycin.	Azithromycin	A5VLK0	Lactobacillus reuteri (strain DSM 20016).	3	508.018	This protein binds specifically to 23S rRNA; its bindingis stimulated by other ribosomal proteins, e.g. L4, L17, and L20.It is important during the early stages of 50S assembly. It makesmultiple contacts with different domains of the 23S rRNA in theassembled 50S subunit and ribosome (By similarity).{ECO:0000255|HAMAP-Rule:MF_01331}.The globular domain of the protein is located near thepolypeptide…
DB00452	Avibactam may increase the nephrotoxic activities of Framycetin.	Framycetin	Q0K609	Cupriavidus necator (strain ATCC 17699 / H16 / DSM 428 / Stanier 337)(Ralstonia eutropha).	3	475.508	With S4 and S5 plays an important role in translationalaccuracy. {ECO:0000255|HAMAP-Rule:MF_00403}.Interacts with and stabilizes bases of the 16S rRNA thatare involved in tRNA selection in the A site and with the mRNAbackbone. Located at the interface of the 30S and 50S subunits, ittraverses the body of the 30S subunit contacting proteins on theother side and probably holding the rRNA structure t…
DB01599	A drug used to lower LDL and HDL cholesterol yet has little effect on serum-triglyceride or VLDL cholesterol. (From Martindale, The Extra Pharmacopoeia, 30th ed, p993).	Probucol	Q8P8W4	Xanthomonas campestris pv. campestris (strain ATCC 33913 / DSM 3586 /NCPPB 528 / LMG 568 / P 25).	3	470.645	Involved in lipid A export and possibly also inglycerophospholipid export and for biogenesis of the outermembrane. Transmembrane domains (TMD) form a pore in the innermembrane and the ATP-binding domain (NBD) is responsible forenergy generation. {ECO:0000255|HAMAP-Rule:MF_01703}.
DB00199	The serum concentration of Doxofylline can be increased when it is combined with Erythromycin.	Erythromycin	Q4ZU82	Pseudomonas syringae pv. syringae (strain B728a).	3	471.717	Part of the ABC transporter complex PhnCDE involved inphosphonates import. Responsible for energy coupling to thetransport system. {ECO:0000255|HAMAP-Rule:MF_01713}.
DB01067	The serum concentration of Glipizide can be decreased when it is combined with Lumacaftor.	Glipizide	Q0I4C5	Haemophilus somnus (strain 129Pt) (Histophilus somni).	3	480.501	Involved in lipid A export and possibly also inglycerophospholipid export and for biogenesis of the outermembrane. Transmembrane domains (TMD) form a pore in the innermembrane and the ATP-binding domain (NBD) is responsible forenergy generation. {ECO:0000255|HAMAP-Rule:MF_01703}.
DB00919	Avibactam may increase the nephrotoxic activities of Spectinomycin.	Spectinomycin	A0ALZ1	Listeria welshimeri serovar 6b (strain ATCC 35897 / DSM 20650 /SLCC5334).	3	469.36	With S4 and S5 plays an important role in translationalaccuracy. {ECO:0000255|HAMAP-Rule:MF_00403}.Interacts with and stabilizes bases of the 16S rRNA thatare involved in tRNA selection in the A site and with the mRNAbackbone. Located at the interface of the 30S and 50S subunits, ittraverses the body of the 30S subunit contacting proteins on theother side and probably holding the rRNA structure t…
DB00128	One of the non-essential amino acids commonly occurring in the L-form. It is found in animals and plants, especially in sugar cane and sugar beets. It may be a neurotransmitter. [PubChem]	L-Aspartic Acid	A2CE36	Prochlorococcus marinus (strain MIT 9303).	3	477.675	Catalyzes two reactions: the first one is the productionof beta-formyl glycinamide ribonucleotide (GAR) from formate, ATPand beta GAR; the second, a side reaction, is the production ofacetyl phosphate and ADP from acetate and ATP. {ECO:0000255|HAMAP-Rule:MF_01643}.
DB01017	Minocycline may increase the central nervous system depressant (CNS depressant) activities of Dexchlorpheniramine maleate.	Minocycline	B9KFA8	Campylobacter lari (strain RM2100 / D67 / ATCC BAA-1060).	3	474.719
[truncated: 26,510 more rows]

## Sheet: level5_uncertain
Drug ID	Drug usage	Drug name	Target protein	Oganism	evidence level	score	protein function
[truncated: 8 more rows]

## Sheet: TB
Drug ID	Drug usage	Drug name	Target protein	Oganism	evidence level	score	protein function
[truncated: 133 more rows]

## Sheet: drug_prote_list
Drug ID	Target protein
DB00071	P29599
[truncated: 5,020 more rows]
